# Supplementary material for: Environmental DNA detects biodiversity and ecological features of phytoplankton communities in Mediterranean transitional waters
Source: Sci Rep. 2023 Sep 14;13:15192. doi: 10.1038/s41598-023-42389-3 (PMC10502138; doi:10.1038/s41598-023-42389-3)
Supplement: Supplementary file 4 — Supplementary Table S4. [file 41598_2023_42389_MOESM4_ESM.xlsx]

## Sheet: Overview
capscale(formula = spe.nor ~ PSU + T + pH + DO, data = par.sta, distance = "bray")
Partitioning of squared Bray distance:
	Inertia	Proportion
Total	0.9776	1
Constrained	0.6487	0.6636
Unconstrained	0.3289	0.3364
Eigenvalues, and their contribution to the squared Bray distance
Importance of components:
	CAP1	CAP2	CAP3	CAP4	MDS1	MDS2
Eigenvalue	0.3388	0.1553	0.09719	0.05749	0.1944	0.1345
Proportion Explained	0.3465	0.1588	0.09941	0.05881	0.1989	0.1375
Cumulative Proportion	0.3465	0.5054	0.60476	0.66357	0.8625	1
Accumulated constrained eigenvalues
Importance of components:
	CAP1	CAP2	CAP3	CAP4
Eigenvalue	0.3388	0.1553	0.09719	0.05749
Proportion Explained	0.5222	0.2393	0.14981	0.08862
Cumulative Proportion	0.5222	0.7616	0.91138	1
Scaling 2 for species and site scores
* Species are scaled proportional to eigenvalues
* Sites are unscaled: weighted dispersion equal on all dimensions
* General scaling constant of scores: 1.556263

## Sheet: Species scores
Species scores
	CAP1	CAP2	CAP3	CAP4	MDS1	MDS2
U40920.1.1796	0.0315977	-0.00276357	-0.00272151	0.000834485	0.00336671	0.00539342
New.CleanUp.ReferenceOTU10048	0.0315977	-0.00276357	-0.00272151	0.000834485	0.00336671	0.00539342
New.CleanUp.ReferenceOTU16993	0.000952356	-0.0102276	0.000781239	0.0110895	0.0108317	-0.00203495
New.CleanUp.ReferenceOTU17816	0.0212482	-0.00159446	0.00896853	0.0160588	-0.0105115	-0.00287907
New.CleanUp.ReferenceOTU47679	0.000952356	-0.0102276	0.000781239	0.0110895	0.0108317	-0.00203495
New.CleanUp.ReferenceOTU51793	0.0315977	-0.00276357	-0.00272151	0.000834485	0.00336671	0.00539342
New.CleanUp.ReferenceOTU59483	0.0315977	-0.00276357	-0.00272151	0.000834485	0.00336671	0.00539342
AY425321.1.1750	0.0202959	0.00863314	0.00818729	0.0049693	-0.0213432	-0.000844125
New.CleanUp.ReferenceOTU2446	0.0202959	0.00863314	0.00818729	0.0049693	-0.0213432	-0.000844125
New.CleanUp.ReferenceOTU69262	0.0113019	-0.0113967	-0.0109088	-0.00413481	0.0247099	0.00623754
New.CleanUp.ReferenceOTU72897	0.0113019	-0.0113967	-0.0109088	-0.00413481	0.0247099	0.00623754
New.CleanUp.ReferenceOTU59536	0.00912309	0.00350578	-0.0105201	-0.00530794	0.0059928	-0.0143419
New.CleanUp.ReferenceOTU69272	0.00912309	0.00350578	-0.0105201	-0.00530794	0.0059928	-0.0143419
KJ762954.1.1780	0.0208259	-0.0206181	-0.0107369	-0.00348648	0.00506898	0.00398994
New.CleanUp.ReferenceOTU5842	0.0100754	-0.00672181	-0.00973888	0.00578161	0.0168245	-0.0163769
New.CleanUp.ReferenceOTU8427	0.00912309	0.00350578	-0.0105201	-0.00530794	0.0059928	-0.0143419
New.CleanUp.ReferenceOTU11274	0.00912309	0.00350578	-0.0105201	-0.00530794	0.0059928	-0.0143419
New.CleanUp.ReferenceOTU13566	0.0100754	-0.00672181	-0.00973888	0.00578161	0.0168245	-0.0163769
New.CleanUp.ReferenceOTU32131	0.0208259	-0.0206181	-0.0107369	-0.00348648	0.00506898	0.00398994
New.CleanUp.ReferenceOTU50465	0.0162046	-0.0137204	-0.021874	0.00585575	-0.00251554	-0.00167636
New.CleanUp.ReferenceOTU52132	0.00912309	0.00350578	-0.0105201	-0.00530794	0.0059928	-0.0143419
New.CleanUp.ReferenceOTU63371	0.0232684	-0.0126133	0.000788805	-0.0140018	-0.00606362	-0.0109232
New.CleanUp.ReferenceOTU74596	0.0186471	-0.00571561	-0.0103482	-0.00465961	-0.0136481	-0.0165895
EF527029.1.1419	0.0208259	-0.0206181	-0.0107369	-0.00348648	0.00506898	0.00398994
New.CleanUp.ReferenceOTU64522	0.0208259	-0.0206181	-0.0107369	-0.00348648	0.00506898	0.00398994
KJ763648.1.1765	0.0315977	-0.00276357	-0.00272151	0.000834485	0.00336671	0.00539342
New.CleanUp.ReferenceOTU79662	0.0107504	-0.0138963	-0.000998038	-0.00926809	-0.0117555	0.0203668
New.CleanUp.ReferenceOTU22452	0.0186471	-0.00571561	-0.0103482	-0.00465961	-0.0136481	-0.0165895
New.CleanUp.ReferenceOTU33601	0.000952356	-0.0102276	0.000781239	0.0110895	0.0108317	-0.00203495
New.CleanUp.ReferenceOTU59825	0.000952356	-0.0102276	0.000781239	0.0110895	0.0108317	-0.00203495
New.CleanUp.ReferenceOTU61795	0.0186471	-0.00571561	-0.0103482	-0.00465961	-0.0136481	-0.0165895
New.CleanUp.ReferenceOTU72063	0.000952356	-0.0102276	0.000781239	0.0110895	0.0108317	-0.00203495
AF145226.1.1782	0.0211214	0.0166854	-0.00367463	-0.0109034	0.012176	0.00967596
New.ReferenceOTU316	0	0	0	0	0	0
New.CleanUp.ReferenceOTU2102	0.00912309	0.00350578	-0.0105201	-0.00530794	0.0059928	-0.0143419
New.CleanUp.ReferenceOTU35576	-0.0315977	0.00276357	0.00272151	-0.000834485	-0.00336671	-0.00539342
New.CleanUp.ReferenceOTU35864	0	0	0	0	0	0
New.CleanUp.ReferenceOTU40992	0.00912309	0.00350578	-0.0105201	-0.00530794	0.0059928	-0.0143419
New.CleanUp.ReferenceOTU41048	-0.0315977	0.00276357	0.00272151	-0.000834485	-0.00336671	-0.00539342
New.CleanUp.ReferenceOTU45850	0	0	0	0	0	0
KU743546.1.2212	0.00668058	-0.00449901	-0.0220458	0.00520742	0.0171254	0.000571234
New.CleanUp.ReferenceOTU40755	0.00668058	-0.00449901	-0.0220458	0.00520742	0.0171254	0.000571234
KJ763039.1.1793	0.00572822	0.00572858	-0.0228271	-0.00588212	0.00629372	0.00260618
New.CleanUp.ReferenceOTU26300	0.00557363	-0.0171253	0.0119183	0.00174731	0.0184162	0.00363136
KJ763000.1.1766	-0.00339487	0.00222281	-0.012307	-0.000574181	0.00030092	0.0169481
New.CleanUp.ReferenceOTU53528	0.00952402	-0.00922139	0.000171882	0.000648331	-0.0196409	-0.0022476
New.CleanUp.ReferenceOTU72874	-0.00339487	0.00222281	-0.012307	-0.000574181	0.00030092	0.0169481
New.CleanUp.ReferenceOTU75518	0.00952402	-0.00922139	0.000171882	0.000648331	-0.0196409	-0.0022476
JF791090.1.1777	0.00217876	-0.0149025	-0.000388682	0.00117313	0.0187171	0.0205794
New.CleanUp.ReferenceOTU16860	-0.00339487	0.00222281	-0.012307	-0.000574181	0.00030092	0.0169481
New.CleanUp.ReferenceOTU48814	0.00217876	-0.0149025	-0.000388682	0.00117313	0.0187171	0.0205794
JF791091.1.1777	-0.00339487	0.00222281	-0.012307	-0.000574181	0.00030092	0.0169481
KJ763409.1.1791	0.0220737	0.00645782	-0.0028934	0.000186154	0.0230076	0.00764101
New.CleanUp.ReferenceOTU429	0.0220737	0.00645782	-0.0028934	0.000186154	0.0230076	0.00764101
New.CleanUp.ReferenceOTU4793	0.000952356	-0.0102276	0.000781239	0.0110895	0.0108317	-0.00203495
HM749950.1.1540	-0.000952356	0.0102276	-0.000781239	-0.0110895	-0.0108317	0.00203495
EF527097.1.1338	0	0	0	0	0	0
New.ReferenceOTU340	0	0	0	0	0	0
New.ReferenceOTU59	0	0	0	0	0	0
New.CleanUp.ReferenceOTU77928	0	0	0	0	0	0
KJ759496.1.1802	0.0220737	0.00645782	-0.0028934	0.000186154	0.0230076	0.00764101
KJ759752.1.1800	0	0	0	0	0	0
New.CleanUp.ReferenceOTU3129	0.0103495	-0.00116912	-0.01169	-0.0152244	0.0138782	0.00827249
New.CleanUp.ReferenceOTU3516	-0.0162046	0.0137204	0.021874	-0.00585575	0.00251554	0.00167636
New.CleanUp.ReferenceOTU10127	0.0107719	0.0178545	0.00801541	0.00432097	-0.00170227	0.00140347
New.CleanUp.ReferenceOTU10803	0	0	0	0	0	0
New.CleanUp.ReferenceOTU13392	0.0100754	-0.00672181	-0.00973888	0.00578161	0.0168245	-0.0163769
New.CleanUp.ReferenceOTU14920	0	0	0	0	0	0
New.CleanUp.ReferenceOTU30554	0	0	0	0	0	0
New.CleanUp.ReferenceOTU40200	0.0220737	0.00645782	-0.0028934	0.000186154	0.0230076	0.00764101
New.CleanUp.ReferenceOTU51523	0.0107504	-0.0138963	-0.000998038	-0.00926809	-0.0117555	0.0203668
New.CleanUp.ReferenceOTU57770	0.0107719	0.0178545	0.00801541	0.00432097	-0.00170227	0.00140347
New.CleanUp.ReferenceOTU57973	0	0	0	0	0	0
New.CleanUp.ReferenceOTU59958	-0.0220737	-0.00645782	0.0028934	-0.000186154	-0.0230076	-0.00764101
New.CleanUp.ReferenceOTU60469	0.0146967	-0.0136195	0.00139816	-0.00356063	0.024409	-0.0107105
New.CleanUp.ReferenceOTU66093	0.00557363	-0.0171253	0.0119183	0.00174731	0.0184162	0.00363136
New.CleanUp.ReferenceOTU68700	-0.0208473	-0.0111327	0.00172348	-0.0101026	-0.0151222	0.0149734
New.CleanUp.ReferenceOTU20824	0.00912309	0.00350578	-0.0105201	-0.00530794	0.0059928	-0.0143419
New.CleanUp.ReferenceOTU63135	0.0245162	0.0144626	0.00863233	-0.0103292	0.011875	-0.00727213
New.CleanUp.ReferenceOTU71784	0.0163455	0.000729234	0.0199337	0.00606828	0.0167139	0.00503483
New.CleanUp.ReferenceOTU48338	0.00708151	-0.0172262	-0.0113538	0.0111637	-0.00850834	0.0126655
X70809.1.1793	-0.0245162	-0.0144626	-0.00863233	0.0103292	-0.011875	0.00727213
X70808.1.1867	0.00708151	-0.0172262	-0.0113538	0.0111637	-0.00850834	0.0126655
New.CleanUp.ReferenceOTU29427	-0.0245162	-0.0144626	-0.00863233	0.0103292	-0.011875	0.00727213
New.CleanUp.ReferenceOTU41035	0.00612915	-0.00699859	-0.0121351	7.41e-05	-0.01934	0.0147005
New.ReferenceOTU321	0.00217876	-0.0149025	-0.000388682	0.00117313	0.0187171	0.0205794
New.CleanUp.ReferenceOTU979	-0.016901	-0.0108559	0.00411968	-0.00439512	0.0210423	-0.016104
New.CleanUp.ReferenceOTU21302	0.00557363	-0.0171253	0.0119183	0.00174731	0.0184162	0.00363136
New.CleanUp.ReferenceOTU66179	0.00557363	-0.0171253	0.0119183	0.00174731	0.0184162	0.00363136
New.CleanUp.ReferenceOTU78385	-0.00244251	-0.00800479	-0.0115257	0.0105154	0.0111326	0.0149131
AF076172.1.1708	-0.0117242	-0.00762694	-0.00879665	-0.0154105	-0.00912941	0.000631478
New.CleanUp.ReferenceOTU21819	-0.0117242	-0.00762694	-0.00879665	-0.0154105	-0.00912941	0.000631478
New.CleanUp.ReferenceOTU17349	0.0163455	0.000729234	0.0199337	0.00606828	0.0167139	0.00503483
New.CleanUp.ReferenceOTU48328	0.0245162	0.0144626	0.00863233	-0.0103292	0.011875	-0.00727213
New.CleanUp.ReferenceOTU7591	0.00557363	-0.0171253	0.0119183	0.00174731	0.0184162	0.00363136
New.CleanUp.ReferenceOTU10182	-0.00339487	0.00222281	-0.012307	-0.000574181	0.00030092	0.0169481
New.CleanUp.ReferenceOTU21795	-0.00339487	0.00222281	-0.012307	-0.000574181	0.00030092	0.0169481
New.CleanUp.ReferenceOTU68556	0.00557363	-0.0171253	0.0119183	0.00174731	0.0184162	0.00363136
New.CleanUp.ReferenceOTU48359	0.000952356	-0.0102276	0.000781239	0.0110895	0.0108317	-0.00203495
AF166380.1.1793	0	0	0	0	0	0
U05039.1.1805	-0.0107719	-0.0178545	-0.00801541	-0.00432097	0.00170227	-0.00140347
KU561107.1.1719	-0.0349926	0.00498638	-0.00958545	-0.00140867	-0.00306579	0.0115547
New.ReferenceOTU149	-0.0107719	-0.0178545	-0.00801541	-0.00432097	0.00170227	-0.00140347
New.CleanUp.ReferenceOTU23592	-0.0315977	0.00276357	0.00272151	-0.000834485	-0.00336671	-0.00539342
New.CleanUp.ReferenceOTU26017	-0.0220737	-0.00645782	0.0028934	-0.000186154	-0.0230076	-0.00764101
New.CleanUp.ReferenceOTU78860	-0.0315977	0.00276357	0.00272151	-0.000834485	-0.00336671	-0.00539342
EF527133.1.1840	-0.0107719	-0.0178545	-0.00801541	-0.00432097	0.00170227	-0.00140347
FN562449.1.1771	0.0232684	-0.0126133	0.000788805	-0.0140018	-0.00606362	-0.0109232
KF615766.1.1681	0.00557363	-0.0171253	0.0119183	0.00174731	0.0184162	0.00363136
New.ReferenceOTU180	0	0	0	0	0	0
New.ReferenceOTU265	0	0	0	0	0	0
New.ReferenceOTU219	0	0	0	0	0	0
New.CleanUp.ReferenceOTU4778	0.0306454	0.00746402	-0.00350275	-0.0102551	-0.00746497	0.00742836
New.CleanUp.ReferenceOTU5151	0.0232684	-0.0126133	0.000788805	-0.0140018	-0.00606362	-0.0109232
New.CleanUp.ReferenceOTU21156	0.00557363	-0.0171253	0.0119183	0.00174731	0.0184162	0.00363136
New.CleanUp.ReferenceOTU22262	0.0315977	-0.00276357	-0.00272151	0.000834485	0.00336671	0.00539342
New.CleanUp.ReferenceOTU22973	0.00952402	-0.00922139	0.000171882	0.000648331	-0.0196409	-0.0022476
New.CleanUp.ReferenceOTU27904	0.019895	0.0213603	-0.00250471	-0.000986976	0.00429053	-0.0129384
New.CleanUp.ReferenceOTU28601	0.00952402	-0.00922139	0.000171882	0.000648331	-0.0196409	-0.0022476
New.CleanUp.ReferenceOTU35840	0.0315977	-0.00276357	-0.00272151	0.000834485	0.00336671	0.00539342
New.CleanUp.ReferenceOTU37348	0.0232684	-0.0126133	0.000788805	-0.0140018	-0.00606362	-0.0109232
New.CleanUp.ReferenceOTU53235	0.0242207	-0.0228409	0.00157004	-0.0029123	0.00476806	-0.0129581
New.CleanUp.ReferenceOTU59503	0.0107504	-0.0138963	-0.000998038	-0.00926809	-0.0117555	0.0203668
New.CleanUp.ReferenceOTU59623	-0.00244251	-0.00800479	-0.0115257	0.0105154	0.0111326	0.0149131
New.CleanUp.ReferenceOTU66492	0.00952402	-0.00922139	0.000171882	0.000648331	-0.0196409	-0.0022476
New.CleanUp.ReferenceOTU67518	0.00912309	0.00350578	-0.0105201	-0.00530794	0.0059928	-0.0143419
New.CleanUp.ReferenceOTU68292	-0.0254686	-0.00423501	-0.00941357	-0.000760336	-0.0227067	0.00930708
New.CleanUp.ReferenceOTU69142	0.0242207	-0.0228409	0.00157004	-0.0029123	0.00476806	-0.0129581
New.CleanUp.ReferenceOTU69717	-0.00244251	-0.00800479	-0.0115257	0.0105154	0.0111326	0.0149131
New.CleanUp.ReferenceOTU69965	-0.0100754	0.00672181	0.00973888	-0.00578161	-0.0168245	0.0163769
New.CleanUp.ReferenceOTU71842	0.0162046	-0.0137204	-0.021874	0.00585575	-0.00251554	-0.00167636
New.CleanUp.ReferenceOTU79494	0	0	0	0	0	0
New.CleanUp.ReferenceOTU9521	0.0211214	0.0166854	-0.00367463	-0.0109034	0.012176	0.00967596
New.CleanUp.ReferenceOTU52142	0.0349926	-0.00498638	0.00958545	0.00140867	0.00306579	-0.0115547
New.ReferenceOTU158	0	0	0	0	0	0
New.CleanUp.ReferenceOTU8177	0.0306454	0.00746402	-0.00350275	-0.0102551	-0.00746497	0.00742836
New.CleanUp.ReferenceOTU12510	0.019895	0.0213603	-0.00250471	-0.000986976	0.00429053	-0.0129384
New.CleanUp.ReferenceOTU16516	0.0340402	0.00524121	0.00880421	-0.00968088	-0.00776589	-0.00951973
New.CleanUp.ReferenceOTU18615	0.0186471	-0.00571561	-0.0103482	-0.00465961	-0.0136481	-0.0165895
New.CleanUp.ReferenceOTU22807	0.0349926	-0.00498638	0.00958545	0.00140867	0.00306579	-0.0115547
New.CleanUp.ReferenceOTU24774	0.000952356	-0.0102276	0.000781239	0.0110895	0.0108317	-0.00203495
New.CleanUp.ReferenceOTU26079	0.0220737	0.00645782	-0.0028934	0.000186154	0.0230076	0.00764101
New.CleanUp.ReferenceOTU27363	0.0198735	-0.0103905	-0.0115182	-0.014576	-0.0057627	0.00602489
New.CleanUp.ReferenceOTU28037	0.0315977	-0.00276357	-0.00272151	0.000834485	0.00336671	0.00539342
New.CleanUp.ReferenceOTU28261	0.0249172	0.00173543	0.0193243	-0.00437294	-0.0137587	0.00482218
New.CleanUp.ReferenceOTU30511	0.0269765	0.00413413	-0.0138586	0.0101767	-0.00421781	-0.000272892
New.CleanUp.ReferenceOTU32912	0.0137444	-0.00339193	0.000616923	-0.0146502	0.0135773	-0.0086756
New.CleanUp.ReferenceOTU33713	0.00952402	-0.00922139	0.000171882	0.000648331	-0.0196409	-0.0022476
New.CleanUp.ReferenceOTU40312	0.0202959	0.00863314	0.00818729	0.0049693	-0.0213432	-0.000844125
New.CleanUp.ReferenceOTU41466	0.0349926	-0.00498638	0.00958545	0.00140867	0.00306579	-0.0115547
New.CleanUp.ReferenceOTU41691	0.00668058	-0.00449901	-0.0220458	0.00520742	0.0171254	0.000571234
New.CleanUp.ReferenceOTU42241	0.0208473	0.0111327	-0.00172348	0.0101026	0.0151222	-0.0149734
New.CleanUp.ReferenceOTU45399	0.00612915	-0.00699859	-0.0121351	7.41e-05	-0.01934	0.0147005
New.CleanUp.ReferenceOTU50531	0	0	0	0	0	0
New.CleanUp.ReferenceOTU50929	0.0260241	0.0143617	-0.0146398	-0.000912827	-0.0150495	0.00176206
New.CleanUp.ReferenceOTU51514	0.0208473	0.0111327	-0.00172348	0.0101026	0.0151222	-0.0149734
New.CleanUp.ReferenceOTU54298	0.00912309	0.00350578	-0.0105201	-0.00530794	0.0059928	-0.0143419
New.CleanUp.ReferenceOTU54905	0.0186471	-0.00571561	-0.0103482	-0.00465961	-0.0136481	-0.0165895
New.CleanUp.ReferenceOTU55974	0.0141453	-0.0161191	0.0113089	-0.00869391	-0.0120564	0.00341871
New.CleanUp.ReferenceOTU56137	0.00912309	0.00350578	-0.0105201	-0.00530794	0.0059928	-0.0143419
New.CleanUp.ReferenceOTU56745	0.0137444	-0.00339193	0.000616923	-0.0146502	0.0135773	-0.0086756
New.CleanUp.ReferenceOTU57618	0.0174524	0.0133555	-0.0140304	0.00952839	0.0154231	0.0019747
New.CleanUp.ReferenceOTU59351	0.0315977	-0.00276357	-0.00272151	0.000834485	0.00336671	0.00539342
New.CleanUp.ReferenceOTU59597	0.0107719	0.0178545	0.00801541	0.00432097	-0.00170227	0.00140347
New.CleanUp.ReferenceOTU60552	0.0165001	0.0235831	-0.0148117	-0.00156116	0.00459145	0.00400965
New.CleanUp.ReferenceOTU61487	0.0100754	-0.00672181	-0.00973888	0.00578161	0.0168245	-0.0163769
New.CleanUp.ReferenceOTU61567	0.0198735	-0.0103905	-0.0115182	-0.014576	-0.0057627	0.00602489
New.CleanUp.ReferenceOTU62182	0.0315977	-0.00276357	-0.00272151	0.000834485	0.00336671	0.00539342
New.CleanUp.ReferenceOTU62754	0	0	0	0	0	0
New.CleanUp.ReferenceOTU63862	0.0153931	0.0109568	0.0191525	-0.00502127	0.00588225	0.00706978
New.CleanUp.ReferenceOTU64188	0.0242207	-0.0228409	0.00157004	-0.0029123	0.00476806	-0.0129581
New.CleanUp.ReferenceOTU67222	0.0186471	-0.00571561	-0.0103482	-0.00465961	-0.0136481	-0.0165895
New.CleanUp.ReferenceOTU69220	0.0212482	-0.00159446	0.00896853	0.0160588	-0.0105115	-0.00287907
New.CleanUp.ReferenceOTU70117	-0.0254686	-0.00423501	-0.00941357	-0.000760336	-0.0227067	0.00930708
New.CleanUp.ReferenceOTU70494	0.0315977	-0.00276357	-0.00272151	0.000834485	0.00336671	0.00539342
New.CleanUp.ReferenceOTU70954	-0.0117028	0.0241239	0.0002168	-0.00182146	0.000923823	-0.0183319
New.CleanUp.ReferenceOTU72214	0.0260241	0.0143617	-0.0146398	-0.000912827	-0.0150495	0.00176206
New.CleanUp.ReferenceOTU74843	0.0208473	0.0111327	-0.00172348	0.0101026	0.0151222	-0.0149734
New.CleanUp.ReferenceOTU74979	0.00708151	-0.0172262	-0.0113538	0.0111637	-0.00850834	0.0126655
AB183628.1.1747	0	0	0	0	0	0
AB771819.1.1673	0.029419	0.0121389	-0.00233283	-0.000338645	-0.0153504	-0.015186
New.CleanUp.ReferenceOTU974	0.0150977	-0.0263467	0.0120902	0.00239564	-0.00122474	0.00138376
New.CleanUp.ReferenceOTU34048	0.0119983	0.0131796	0.00684549	-0.00559545	0.00618317	0.0240179
New.CleanUp.ReferenceOTU39689	0.0137444	-0.00339193	0.000616923	-0.0146502	0.0135773	-0.0086756
New.CleanUp.ReferenceOTU43943	0.0141453	-0.0161191	0.0113089	-0.00869391	-0.0120564	0.00341871
New.CleanUp.ReferenceOTU78278	-0.0117028	0.0241239	0.0002168	-0.00182146	0.000923823	-0.0183319
New.CleanUp.ReferenceOTU76486	-0.0141453	0.0161191	-0.0113089	0.00869391	0.0120564	-0.00341871
AY454430.1.1748	-0.0141453	0.0161191	-0.0113089	0.00869391	0.0120564	-0.00341871
AY454428.1.1750	0.00462127	-0.0068977	0.011137	-0.00934224	0.00758452	0.00566631
New.CleanUp.ReferenceOTU5657	0.00462127	-0.0068977	0.011137	-0.00934224	0.00758452	0.00566631
JX457431.1.1525	0	0	0	0	0	0
AB971070.1.1246	0.0224746	-0.00626935	0.00779861	0.00614243	-0.00262609	0.0197353
New.ReferenceOTU326	0	0	0	0	0	0
New.CleanUp.ReferenceOTU2110	0.0242207	-0.0228409	0.00157004	-0.0029123	0.00476806	-0.0129581
New.CleanUp.ReferenceOTU2645	0.00557363	-0.0171253	0.0119183	0.00174731	0.0184162	0.00363136
New.CleanUp.ReferenceOTU12369	0.00557363	-0.0171253	0.0119183	0.00174731	0.0184162	0.00363136
New.CleanUp.ReferenceOTU16667	-0.00832935	-0.00984974	0.00351032	-0.0148363	-0.00943032	-0.0163166
New.CleanUp.ReferenceOTU19973	0.0152522	-0.00349281	-0.0226552	-0.00523379	-0.0133472	0.000358586
New.CleanUp.ReferenceOTU21169	0.00557363	-0.0171253	0.0119183	0.00174731	0.0184162	0.00363136
New.CleanUp.ReferenceOTU22556	0.0100754	-0.00672181	-0.00973888	0.00578161	0.0168245	-0.0163769
New.CleanUp.ReferenceOTU24981	0.0146967	-0.0136195	0.00139816	-0.00356063	0.024409	-0.0107105
New.CleanUp.ReferenceOTU25900	0.0150977	-0.0263467	0.0120902	0.00239564	-0.00122474	0.00138376
New.CleanUp.ReferenceOTU27407	0.0104764	-0.019449	0.000953121	0.0117379	-0.00880926	-0.00428254
New.CleanUp.ReferenceOTU28437	0.0208259	-0.0206181	-0.0107369	-0.00348648	0.00506898	0.00398994
New.CleanUp.ReferenceOTU29422	0.00952402	-0.00922139	0.000171882	0.000648331	-0.0196409	-0.0022476
New.CleanUp.ReferenceOTU30729	0.0141453	-0.0161191	0.0113089	-0.00869391	-0.0120564	0.00341871
New.CleanUp.ReferenceOTU33227	0.0012264	-0.0046749	-0.00116992	-0.00991642	0.00788544	0.0226144
New.CleanUp.ReferenceOTU35574	0.0242207	-0.0228409	0.00157004	-0.0029123	0.00476806	-0.0129581
New.CleanUp.ReferenceOTU41214	0.00217876	-0.0149025	-0.000388682	0.00117313	0.0187171	0.0205794
New.CleanUp.ReferenceOTU43423	0.0150977	-0.0263467	0.0120902	0.00239564	-0.00122474	0.00138376
New.CleanUp.ReferenceOTU43976	0.0141453	-0.0161191	0.0113089	-0.00869391	-0.0120564	0.00341871
New.CleanUp.ReferenceOTU48503	0.0141453	-0.0161191	0.0113089	-0.00869391	-0.0120564	0.00341871
New.CleanUp.ReferenceOTU48542	0.0208259	-0.0206181	-0.0107369	-0.00348648	0.00506898	0.00398994
New.CleanUp.ReferenceOTU51286	0.0104764	-0.019449	0.000953121	0.0117379	-0.00880926	-0.00428254
New.CleanUp.ReferenceOTU52401	0.0150977	-0.0263467	0.0120902	0.00239564	-0.00122474	0.00138376
New.CleanUp.ReferenceOTU58051	0.0195995	-0.0159432	-0.009567	0.00642994	-0.00281646	-0.0186245
New.CleanUp.ReferenceOTU62323	-0.0260241	-0.0143617	0.0146398	0.000912827	0.0150495	-0.00176206
New.CleanUp.ReferenceOTU62771	-0.0107719	-0.0178545	-0.00801541	-0.00432097	0.00170227	-0.00140347
New.CleanUp.ReferenceOTU66632	-0.0211214	-0.0166854	0.00367463	0.0109034	-0.012176	-0.00967596
New.CleanUp.ReferenceOTU67240	0.00612915	-0.00699859	-0.0121351	7.41e-05	-0.01934	0.0147005
New.CleanUp.ReferenceOTU72172	0.0104764	-0.019449	0.000953121	0.0117379	-0.00880926	-0.00428254
New.CleanUp.ReferenceOTU75163	0.0242207	-0.0228409	0.00157004	-0.0029123	0.00476806	-0.0129581
New.CleanUp.ReferenceOTU77397	0.00952402	-0.00922139	0.000171882	0.000648331	-0.0196409	-0.0022476
New.CleanUp.ReferenceOTU77884	0.000952356	-0.0102276	0.000781239	0.0110895	0.0108317	-0.00203495
New.CleanUp.ReferenceOTU33545	0.00952402	-0.00922139	0.000171882	0.000648331	-0.0196409	-0.0022476
New.CleanUp.ReferenceOTU38415	0.00952402	-0.00922139	0.000171882	0.000648331	-0.0196409	-0.0022476
JQ420120.1.1784	0.00912309	0.00350578	-0.0105201	-0.00530794	0.0059928	-0.0143419
New.CleanUp.ReferenceOTU35971	0.00912309	0.00350578	-0.0105201	-0.00530794	0.0059928	-0.0143419
Z21553.1.1796	0.000952356	-0.0102276	0.000781239	0.0110895	0.0108317	-0.00203495
New.CleanUp.ReferenceOTU71095	0.000952356	-0.0102276	0.000781239	0.0110895	0.0108317	-0.00203495
FM205882.1.2379	0.000952356	-0.0102276	0.000781239	0.0110895	0.0108317	-0.00203495
New.CleanUp.ReferenceOTU64838	0.000952356	-0.0102276	0.000781239	0.0110895	0.0108317	-0.00203495
JF791076.1.1777	0.0315977	-0.00276357	-0.00272151	0.000834485	0.00336671	0.00539342
New.CleanUp.ReferenceOTU39482	0.00557363	-0.0171253	0.0119183	0.00174731	0.0184162	0.00363136
New.CleanUp.ReferenceOTU45930	-0.00244251	-0.00800479	-0.0115257	0.0105154	0.0111326	0.0149131
New.CleanUp.ReferenceOTU8557	0.00912309	0.00350578	-0.0105201	-0.00530794	0.0059928	-0.0143419
New.CleanUp.ReferenceOTU40061	0.00912309	0.00350578	-0.0105201	-0.00530794	0.0059928	-0.0143419
DQ310223.1.1390	-0.016901	-0.0108559	0.00411968	-0.00439512	0.0210423	-0.016104
New.CleanUp.ReferenceOTU4003	-0.0202959	-0.00863314	-0.00818729	-0.0049693	0.0213432	0.000844125
New.CleanUp.ReferenceOTU6410	-0.0315977	0.00276357	0.00272151	-0.000834485	-0.00336671	-0.00539342
New.CleanUp.ReferenceOTU16283	0.0150977	-0.0263467	0.0120902	0.00239564	-0.00122474	0.00138376
New.CleanUp.ReferenceOTU24771	0.0100754	-0.00672181	-0.00973888	0.00578161	0.0168245	-0.0163769
New.CleanUp.ReferenceOTU30596	0.0146967	-0.0136195	0.00139816	-0.00356063	0.024409	-0.0107105
New.CleanUp.ReferenceOTU32345	0.000952356	-0.0102276	0.000781239	0.0110895	0.0108317	-0.00203495
New.CleanUp.ReferenceOTU33068	-0.019895	-0.0213603	0.00250471	0.000986976	-0.00429053	0.0129384
New.CleanUp.ReferenceOTU34579	-0.0349926	0.00498638	-0.00958545	-0.00140867	-0.00306579	0.0115547
New.CleanUp.ReferenceOTU35258	-0.0315977	0.00276357	0.00272151	-0.000834485	-0.00336671	-0.00539342
New.CleanUp.ReferenceOTU41469	0.00217876	-0.0149025	-0.000388682	0.00117313	0.0187171	0.0205794
New.CleanUp.ReferenceOTU42442	0.0146967	-0.0136195	0.00139816	-0.00356063	0.024409	-0.0107105
New.CleanUp.ReferenceOTU44187	-0.00339487	0.00222281	-0.012307	-0.000574181	0.00030092	0.0169481
New.CleanUp.ReferenceOTU50193	0.00217876	-0.0149025	-0.000388682	0.00117313	0.0187171	0.0205794
New.CleanUp.ReferenceOTU53879	-0.00244251	-0.00800479	-0.0115257	0.0105154	0.0111326	0.0149131
New.CleanUp.ReferenceOTU61927	0.0146967	-0.0136195	0.00139816	-0.00356063	0.024409	-0.0107105
New.CleanUp.ReferenceOTU62281	-0.0215223	-0.00395824	-0.00701737	0.00494712	0.0134578	-0.0217703
New.CleanUp.ReferenceOTU64944	0.00217876	-0.0149025	-0.000388682	0.00117313	0.0187171	0.0205794
New.CleanUp.ReferenceOTU65136	-0.00952402	0.00922139	-0.000171882	-0.000648331	0.0196409	0.0022476
New.CleanUp.ReferenceOTU65144	-0.00244251	-0.00800479	-0.0115257	0.0105154	0.0111326	0.0149131
New.CleanUp.ReferenceOTU67425	-0.0249172	-0.00173543	-0.0193243	0.00437294	0.0137587	-0.00482218
New.CleanUp.ReferenceOTU69373	-0.0315977	0.00276357	0.00272151	-0.000834485	-0.00336671	-0.00539342
New.CleanUp.ReferenceOTU70342	0	0	0	0	0	0
New.CleanUp.ReferenceOTU73544	0.0129506	0.00295204	0.00762672	0.0054941	0.0170148	0.0219829
New.CleanUp.ReferenceOTU80876	0.0303713	0.00191132	-0.00155159	0.0107509	-0.00451873	-0.017221
New.CleanUp.ReferenceOTU81144	0.00217876	-0.0149025	-0.000388682	0.00117313	0.0187171	0.0205794
JF791073.1.1777	0.0208259	-0.0206181	-0.0107369	-0.00348648	0.00506898	0.00398994
New.CleanUp.ReferenceOTU34330	0	0	0	0	0	0
New.CleanUp.ReferenceOTU43133	0	0	0	0	0	0
New.CleanUp.ReferenceOTU65083	0.0208259	-0.0206181	-0.0107369	-0.00348648	0.00506898	0.00398994
New.CleanUp.ReferenceOTU2909	0.0198735	-0.0103905	-0.0115182	-0.014576	-0.0057627	0.00602489
New.CleanUp.ReferenceOTU10075	-0.0315977	0.00276357	0.00272151	-0.000834485	-0.00336671	-0.00539342
New.CleanUp.ReferenceOTU20453	0.00668058	-0.00449901	-0.0220458	0.00520742	0.0171254	0.000571234
New.CleanUp.ReferenceOTU21944	-0.0152522	0.00349281	0.0226552	0.00523379	0.0133472	-0.000358586
New.CleanUp.ReferenceOTU23316	-0.0220737	-0.00645782	0.0028934	-0.000186154	-0.0230076	-0.00764101
New.CleanUp.ReferenceOTU32108	-0.00244251	-0.00800479	-0.0115257	0.0105154	0.0111326	0.0149131
New.CleanUp.ReferenceOTU33164	0.00557363	-0.0171253	0.0119183	0.00174731	0.0184162	0.00363136
New.CleanUp.ReferenceOTU45807	0.00912309	0.00350578	-0.0105201	-0.00530794	0.0059928	-0.0143419
New.CleanUp.ReferenceOTU47761	-0.00339487	0.00222281	-0.012307	-0.000574181	0.00030092	0.0169481
New.CleanUp.ReferenceOTU51398	-0.0245162	-0.0144626	-0.00863233	0.0103292	-0.011875	0.00727213
New.CleanUp.ReferenceOTU54604	-0.0315977	0.00276357	0.00272151	-0.000834485	-0.00336671	-0.00539342
New.CleanUp.ReferenceOTU58724	0.0103495	-0.00116912	-0.01169	-0.0152244	0.0138782	0.00827249
New.CleanUp.ReferenceOTU67062	0.000952356	-0.0102276	0.000781239	0.0110895	0.0108317	-0.00203495
New.CleanUp.ReferenceOTU75004	0.000952356	-0.0102276	0.000781239	0.0110895	0.0108317	-0.00203495
KU743815.1.1774	-0.00912309	-0.00350578	0.0105201	0.00530794	-0.0059928	0.0143419
New.ReferenceOTU31	-0.00912309	-0.00350578	0.0105201	0.00530794	-0.0059928	0.0143419
New.CleanUp.ReferenceOTU649	0.0119983	0.0131796	0.00684549	-0.00559545	0.00618317	0.0240179
New.CleanUp.ReferenceOTU7713	0.0012264	-0.0046749	-0.00116992	-0.00991642	0.00788544	0.0226144
New.CleanUp.ReferenceOTU9383	-0.00244251	-0.00800479	-0.0115257	0.0105154	0.0111326	0.0149131
New.CleanUp.ReferenceOTU13744	0.00462127	-0.0068977	0.011137	-0.00934224	0.00758452	0.00566631
New.CleanUp.ReferenceOTU20329	0.0150977	-0.0263467	0.0120902	0.00239564	-0.00122474	0.00138376
New.CleanUp.ReferenceOTU21649	0.00557363	-0.0171253	0.0119183	0.00174731	0.0184162	0.00363136
New.CleanUp.ReferenceOTU23408	0.0119983	0.0131796	0.00684549	-0.00559545	0.00618317	0.0240179
New.CleanUp.ReferenceOTU29281	0.0153931	0.0109568	0.0191525	-0.00502127	0.00588225	0.00706978
New.CleanUp.ReferenceOTU29928	0.0012264	-0.0046749	-0.00116992	-0.00991642	0.00788544	0.0226144
New.CleanUp.ReferenceOTU35313	-0.00339487	0.00222281	-0.012307	-0.000574181	0.00030092	0.0169481
New.CleanUp.ReferenceOTU46853	0.00217876	-0.0149025	-0.000388682	0.00117313	0.0187171	0.0205794
New.CleanUp.ReferenceOTU53948	0.00217876	-0.0149025	-0.000388682	0.00117313	0.0187171	0.0205794
New.CleanUp.ReferenceOTU56633	0.00557363	-0.0171253	0.0119183	0.00174731	0.0184162	0.00363136
New.CleanUp.ReferenceOTU59562	0.00217876	-0.0149025	-0.000388682	0.00117313	0.0187171	0.0205794
New.CleanUp.ReferenceOTU62861	-0.00244251	-0.00800479	-0.0115257	0.0105154	0.0111326	0.0149131
New.CleanUp.ReferenceOTU65310	0.0012264	-0.0046749	-0.00116992	-0.00991642	0.00788544	0.0226144
New.CleanUp.ReferenceOTU66623	-0.0232684	0.0126133	-0.000788805	0.0140018	0.00606362	0.0109232
New.CleanUp.ReferenceOTU66891	0.0163455	0.000729234	0.0199337	0.00606828	0.0167139	0.00503483
New.CleanUp.ReferenceOTU67254	0.00462127	-0.0068977	0.011137	-0.00934224	0.00758452	0.00566631
New.CleanUp.ReferenceOTU67698	-0.00912309	-0.00350578	0.0105201	0.00530794	-0.0059928	0.0143419
New.CleanUp.ReferenceOTU71068	-0.00339487	0.00222281	-0.012307	-0.000574181	0.00030092	0.0169481
New.CleanUp.ReferenceOTU71860	-0.00244251	-0.00800479	-0.0115257	0.0105154	0.0111326	0.0149131
New.CleanUp.ReferenceOTU78120	0.00557363	-0.0171253	0.0119183	0.00174731	0.0184162	0.00363136
New.CleanUp.ReferenceOTU80838	0.00462127	-0.0068977	0.011137	-0.00934224	0.00758452	0.00566631
New.CleanUp.ReferenceOTU80904	0.00217876	-0.0149025	-0.000388682	0.00117313	0.0187171	0.0205794
New.CleanUp.ReferenceOTU14296	0.00217876	-0.0149025	-0.000388682	0.00117313	0.0187171	0.0205794
New.CleanUp.ReferenceOTU24733	0.00217876	-0.0149025	-0.000388682	0.00117313	0.0187171	0.0205794
New.CleanUp.ReferenceOTU39500	0.00217876	-0.0149025	-0.000388682	0.00117313	0.0187171	0.0205794
New.CleanUp.ReferenceOTU40869	0.00217876	-0.0149025	-0.000388682	0.00117313	0.0187171	0.0205794
New.CleanUp.ReferenceOTU1301	0.00912309	0.00350578	-0.0105201	-0.00530794	0.0059928	-0.0143419
New.CleanUp.ReferenceOTU59745	0.00912309	0.00350578	-0.0105201	-0.00530794	0.0059928	-0.0143419
AJ007278.1.1744	0.00572822	0.00572858	-0.0228271	-0.00588212	0.00629372	0.00260618
New.CleanUp.ReferenceOTU64135	0.00572822	0.00572858	-0.0228271	-0.00588212	0.00629372	0.00260618
New.CleanUp.ReferenceOTU64713	0.0104764	-0.019449	0.000953121	0.0117379	-0.00880926	-0.00428254
New.CleanUp.ReferenceOTU14051	0.00912309	0.00350578	-0.0105201	-0.00530794	0.0059928	-0.0143419
New.CleanUp.ReferenceOTU46057	0.00912309	0.00350578	-0.0105201	-0.00530794	0.0059928	-0.0143419
New.CleanUp.ReferenceOTU74926	0.00912309	0.00350578	-0.0105201	-0.00530794	0.0059928	-0.0143419
AJ420694.1.1835	-0.0306454	-0.00746402	0.00350275	0.0102551	0.00746497	-0.00742836
New.ReferenceOTU177	-0.0306454	-0.00746402	0.00350275	0.0102551	0.00746497	-0.00742836
New.CleanUp.ReferenceOTU5257	-0.0202959	-0.00863314	-0.00818729	-0.0049693	0.0213432	0.000844125
New.CleanUp.ReferenceOTU19443	0.00912309	0.00350578	-0.0105201	-0.00530794	0.0059928	-0.0143419
New.CleanUp.ReferenceOTU27042	0.00912309	0.00350578	-0.0105201	-0.00530794	0.0059928	-0.0143419
New.CleanUp.ReferenceOTU36218	-0.0202959	-0.00863314	-0.00818729	-0.0049693	0.0213432	0.000844125
New.CleanUp.ReferenceOTU43994	-0.0315977	0.00276357	0.00272151	-0.000834485	-0.00336671	-0.00539342
New.CleanUp.ReferenceOTU51372	0.00217876	-0.0149025	-0.000388682	0.00117313	0.0187171	0.0205794
New.CleanUp.ReferenceOTU75130	-0.0315977	0.00276357	0.00272151	-0.000834485	-0.00336671	-0.00539342
X55032.1.1881	0.00912309	0.00350578	-0.0105201	-0.00530794	0.0059928	-0.0143419
New.CleanUp.ReferenceOTU8480	-0.0340402	-0.00524121	-0.00880421	0.00968088	0.00776589	0.00951973
New.CleanUp.ReferenceOTU16052	-0.0340402	-0.00524121	-0.00880421	0.00968088	0.00776589	0.00951973
New.CleanUp.ReferenceOTU41568	0.00912309	0.00350578	-0.0105201	-0.00530794	0.0059928	-0.0143419
New.CleanUp.ReferenceOTU54224	-0.0349926	0.00498638	-0.00958545	-0.00140867	-0.00306579	0.0115547
New.CleanUp.ReferenceOTU55145	0.0100754	-0.00672181	-0.00973888	0.00578161	0.0168245	-0.0163769
New.CleanUp.ReferenceOTU66997	0.0220737	0.00645782	-0.0028934	0.000186154	0.0230076	0.00764101
New.CleanUp.ReferenceOTU75559	0.0220737	0.00645782	-0.0028934	0.000186154	0.0230076	0.00764101
New.CleanUp.ReferenceOTU78631	0.0100754	-0.00672181	-0.00973888	0.00578161	0.0168245	-0.0163769
New.CleanUp.ReferenceOTU8288	0.0117242	0.00762694	0.00879665	0.0154105	0.00912941	-0.000631478
New.CleanUp.ReferenceOTU18698	0.0117242	0.00762694	0.00879665	0.0154105	0.00912941	-0.000631478
New.CleanUp.ReferenceOTU23011	-0.0260241	-0.0143617	0.0146398	0.000912827	0.0150495	-0.00176206
New.CleanUp.ReferenceOTU36437	-0.0349926	0.00498638	-0.00958545	-0.00140867	-0.00306579	0.0115547
New.CleanUp.ReferenceOTU45779	-0.0260241	-0.0143617	0.0146398	0.000912827	0.0150495	-0.00176206
New.CleanUp.ReferenceOTU58155	-0.00339487	0.00222281	-0.012307	-0.000574181	0.00030092	0.0169481
New.CleanUp.ReferenceOTU67733	0.00912309	0.00350578	-0.0105201	-0.00530794	0.0059928	-0.0143419
New.CleanUp.ReferenceOTU77956	-0.00339487	0.00222281	-0.012307	-0.000574181	0.00030092	0.0169481
New.CleanUp.ReferenceOTU18104	-0.0260241	-0.0143617	0.0146398	0.000912827	0.0150495	-0.00176206
New.ReferenceOTU209	0	0	0	0	0	0
New.ReferenceOTU252	0.0315977	-0.00276357	-0.00272151	0.000834485	0.00336671	0.00539342
New.ReferenceOTU14	0.0315977	-0.00276357	-0.00272151	0.000834485	0.00336671	0.00539342
New.CleanUp.ReferenceOTU19408	0.00912309	0.00350578	-0.0105201	-0.00530794	0.0059928	-0.0143419
New.CleanUp.ReferenceOTU7321	0.0186471	-0.00571561	-0.0103482	-0.00465961	-0.0136481	-0.0165895
New.CleanUp.ReferenceOTU18291	0.00912309	0.00350578	-0.0105201	-0.00530794	0.0059928	-0.0143419
New.CleanUp.ReferenceOTU20723	0.0178534	0.00062835	-0.00333844	0.0154847	-0.0102106	0.014069
New.CleanUp.ReferenceOTU45081	0.0208473	0.0111327	-0.00172348	0.0101026	0.0151222	-0.0149734
New.CleanUp.ReferenceOTU54441	0.0186471	-0.00571561	-0.0103482	-0.00465961	-0.0136481	-0.0165895
New.CleanUp.ReferenceOTU59226	0.0186471	-0.00571561	-0.0103482	-0.00465961	-0.0136481	-0.0165895
New.CleanUp.ReferenceOTU71732	0.0100754	-0.00672181	-0.00973888	0.00578161	0.0168245	-0.0163769
AB240962.1.1610	0.0315977	-0.00276357	-0.00272151	0.000834485	0.00336671	0.00539342
FN690456.1.1738	0.0198735	-0.0103905	-0.0115182	-0.014576	-0.0057627	0.00602489
KJ763828.1.1774	0.00668058	-0.00449901	-0.0220458	0.00520742	0.0171254	0.000571234
JF790984.1.1777	0.0315977	-0.00276357	-0.00272151	0.000834485	0.00336671	0.00539342
New.ReferenceOTU197	0	0	0	0	0	0
New.ReferenceOTU47	-0.0107719	-0.0178545	-0.00801541	-0.00432097	0.00170227	-0.00140347
New.CleanUp.ReferenceOTU11077	0.0315977	-0.00276357	-0.00272151	0.000834485	0.00336671	0.00539342
New.CleanUp.ReferenceOTU20047	-0.0107719	-0.0178545	-0.00801541	-0.00432097	0.00170227	-0.00140347
New.CleanUp.ReferenceOTU39733	0.0186471	-0.00571561	-0.0103482	-0.00465961	-0.0136481	-0.0165895
New.CleanUp.ReferenceOTU42061	0.0315977	-0.00276357	-0.00272151	0.000834485	0.00336671	0.00539342
New.CleanUp.ReferenceOTU72527	0.00912309	0.00350578	-0.0105201	-0.00530794	0.0059928	-0.0143419
JQ420121.1.1760	0.00612915	-0.00699859	-0.0121351	7.41e-05	-0.01934	0.0147005
U53132.1.1770	0	0	0	0	0	0
New.ReferenceOTU204	0	0	0	0	0	0
New.ReferenceOTU95	-0.00462127	0.0068977	-0.011137	0.00934224	-0.00758452	-0.00566631
New.ReferenceOTU64	0.0315977	-0.00276357	-0.00272151	0.000834485	0.00336671	0.00539342
New.ReferenceOTU122	0	0	0	0	0	0
New.CleanUp.ReferenceOTU1270	0.0163455	0.000729234	0.0199337	0.00606828	0.0167139	0.00503483
New.CleanUp.ReferenceOTU2811	0.00912309	0.00350578	-0.0105201	-0.00530794	0.0059928	-0.0143419
New.CleanUp.ReferenceOTU4089	-0.00244251	-0.00800479	-0.0115257	0.0105154	0.0111326	0.0149131
New.CleanUp.ReferenceOTU6163	0.0186471	-0.00571561	-0.0103482	-0.00465961	-0.0136481	-0.0165895
New.CleanUp.ReferenceOTU6499	0.00572822	0.00572858	-0.0228271	-0.00588212	0.00629372	0.00260618
New.CleanUp.ReferenceOTU7035	-0.0306454	-0.00746402	0.00350275	0.0102551	0.00746497	-0.00742836
New.CleanUp.ReferenceOTU7823	-0.0315977	0.00276357	0.00272151	-0.000834485	-0.00336671	-0.00539342
New.CleanUp.ReferenceOTU8117	0.0104764	-0.019449	0.000953121	0.0117379	-0.00880926	-0.00428254
New.CleanUp.ReferenceOTU9185	0.0129506	0.00295204	0.00762672	0.0054941	0.0170148	0.0219829
New.CleanUp.ReferenceOTU12152	-0.0315977	0.00276357	0.00272151	-0.000834485	-0.00336671	-0.00539342
New.CleanUp.ReferenceOTU13387	-0.0315977	0.00276357	0.00272151	-0.000834485	-0.00336671	-0.00539342
New.CleanUp.ReferenceOTU14327	0.0186471	-0.00571561	-0.0103482	-0.00465961	-0.0136481	-0.0165895
New.CleanUp.ReferenceOTU15357	-0.00952402	0.00922139	-0.000171882	-0.000648331	0.0196409	0.0022476
New.CleanUp.ReferenceOTU16742	0.0186471	-0.00571561	-0.0103482	-0.00465961	-0.0136481	-0.0165895
New.CleanUp.ReferenceOTU17284	-0.0306454	-0.00746402	0.00350275	0.0102551	0.00746497	-0.00742836
New.CleanUp.ReferenceOTU18037	-0.0315977	0.00276357	0.00272151	-0.000834485	-0.00336671	-0.00539342
New.CleanUp.ReferenceOTU23555	0.0162046	-0.0137204	-0.021874	0.00585575	-0.00251554	-0.00167636
New.CleanUp.ReferenceOTU23712	0.00912309	0.00350578	-0.0105201	-0.00530794	0.0059928	-0.0143419
New.CleanUp.ReferenceOTU24849	-0.0315977	0.00276357	0.00272151	-0.000834485	-0.00336671	-0.00539342
New.CleanUp.ReferenceOTU24890	0.0242207	-0.0228409	0.00157004	-0.0029123	0.00476806	-0.0129581
New.CleanUp.ReferenceOTU28524	-0.0340402	-0.00524121	-0.00880421	0.00968088	0.00776589	0.00951973
New.CleanUp.ReferenceOTU28736	0.00912309	0.00350578	-0.0105201	-0.00530794	0.0059928	-0.0143419
New.CleanUp.ReferenceOTU29207	0.00557363	-0.0171253	0.0119183	0.00174731	0.0184162	0.00363136
New.CleanUp.ReferenceOTU30948	-0.0178534	-0.00062835	0.00333844	-0.0154847	0.0102106	-0.014069
New.CleanUp.ReferenceOTU31550	0.019895	0.0213603	-0.00250471	-0.000986976	0.00429053	-0.0129384
New.CleanUp.ReferenceOTU32948	0.0212482	-0.00159446	0.00896853	0.0160588	-0.0105115	-0.00287907
New.CleanUp.ReferenceOTU33780	-0.0306454	-0.00746402	0.00350275	0.0102551	0.00746497	-0.00742836
New.CleanUp.ReferenceOTU34446	-0.00339487	0.00222281	-0.012307	-0.000574181	0.00030092	0.0169481
New.CleanUp.ReferenceOTU34892	-0.0165001	-0.0235831	0.0148117	0.00156116	-0.00459145	-0.00400965
New.CleanUp.ReferenceOTU34918	0.0100754	-0.00672181	-0.00973888	0.00578161	0.0168245	-0.0163769
New.CleanUp.ReferenceOTU36977	-0.0245162	-0.0144626	-0.00863233	0.0103292	-0.011875	0.00727213
New.CleanUp.ReferenceOTU37680	0.0186471	-0.00571561	-0.0103482	-0.00465961	-0.0136481	-0.0165895
New.CleanUp.ReferenceOTU38066	-0.0129506	-0.00295204	-0.00762672	-0.0054941	-0.0170148	-0.0219829
New.CleanUp.ReferenceOTU39528	0.0186471	-0.00571561	-0.0103482	-0.00465961	-0.0136481	-0.0165895
New.CleanUp.ReferenceOTU39837	0.0315977	-0.00276357	-0.00272151	0.000834485	0.00336671	0.00539342
New.CleanUp.ReferenceOTU39916	0.0162046	-0.0137204	-0.021874	0.00585575	-0.00251554	-0.00167636
New.CleanUp.ReferenceOTU41994	0.00572822	0.00572858	-0.0228271	-0.00588212	0.00629372	0.00260618
New.CleanUp.ReferenceOTU42579	0.0113019	-0.0113967	-0.0109088	-0.00413481	0.0247099	0.00623754
New.CleanUp.ReferenceOTU44334	-0.0306454	-0.00746402	0.00350275	0.0102551	0.00746497	-0.00742836
New.CleanUp.ReferenceOTU47576	-0.0315977	0.00276357	0.00272151	-0.000834485	-0.00336671	-0.00539342
New.CleanUp.ReferenceOTU51683	0.0100754	-0.00672181	-0.00973888	0.00578161	0.0168245	-0.0163769
New.CleanUp.ReferenceOTU52837	0.000952356	-0.0102276	0.000781239	0.0110895	0.0108317	-0.00203495
New.CleanUp.ReferenceOTU54766	0.00912309	0.00350578	-0.0105201	-0.00530794	0.0059928	-0.0143419
New.CleanUp.ReferenceOTU57254	0.00612915	-0.00699859	-0.0121351	7.41e-05	-0.01934	0.0147005
New.CleanUp.ReferenceOTU57766	0.000952356	-0.0102276	0.000781239	0.0110895	0.0108317	-0.00203495
New.CleanUp.ReferenceOTU63629	0.0137444	-0.00339193	0.000616923	-0.0146502	0.0135773	-0.0086756
New.CleanUp.ReferenceOTU64933	0.019895	0.0213603	-0.00250471	-0.000986976	0.00429053	-0.0129384
New.CleanUp.ReferenceOTU66866	0.00912309	0.00350578	-0.0105201	-0.00530794	0.0059928	-0.0143419
New.CleanUp.ReferenceOTU67215	-0.0306454	-0.00746402	0.00350275	0.0102551	0.00746497	-0.00742836
New.CleanUp.ReferenceOTU67744	0.00572822	0.00572858	-0.0228271	-0.00588212	0.00629372	0.00260618
New.CleanUp.ReferenceOTU68457	0.00217876	-0.0149025	-0.000388682	0.00117313	0.0187171	0.0205794
New.CleanUp.ReferenceOTU70452	0.00912309	0.00350578	-0.0105201	-0.00530794	0.0059928	-0.0143419
New.CleanUp.ReferenceOTU71779	0.00912309	0.00350578	-0.0105201	-0.00530794	0.0059928	-0.0143419
New.CleanUp.ReferenceOTU72803	-0.0315977	0.00276357	0.00272151	-0.000834485	-0.00336671	-0.00539342
New.CleanUp.ReferenceOTU73874	0.0186471	-0.00571561	-0.0103482	-0.00465961	-0.0136481	-0.0165895
New.CleanUp.ReferenceOTU75907	-0.0315977	0.00276357	0.00272151	-0.000834485	-0.00336671	-0.00539342
New.CleanUp.ReferenceOTU76577	-0.00244251	-0.00800479	-0.0115257	0.0105154	0.0111326	0.0149131
New.CleanUp.ReferenceOTU77892	0.0208473	0.0111327	-0.00172348	0.0101026	0.0151222	-0.0149734
New.CleanUp.ReferenceOTU78160	0.00557363	-0.0171253	0.0119183	0.00174731	0.0184162	0.00363136
New.CleanUp.ReferenceOTU79253	-0.0315977	0.00276357	0.00272151	-0.000834485	-0.00336671	-0.00539342
New.CleanUp.ReferenceOTU81101	0.000952356	-0.0102276	0.000781239	0.0110895	0.0108317	-0.00203495
New.CleanUp.ReferenceOTU81150	0.00217876	-0.0149025	-0.000388682	0.00117313	0.0187171	0.0205794
JF714232.1.1791	0.0113019	-0.0113967	-0.0109088	-0.00413481	0.0247099	0.00623754
New.ReferenceOTU309	0.0113019	-0.0113967	-0.0109088	-0.00413481	0.0247099	0.00623754
New.CleanUp.ReferenceOTU2129	-0.00339487	0.00222281	-0.012307	-0.000574181	0.00030092	0.0169481
New.CleanUp.ReferenceOTU72997	0.00668058	-0.00449901	-0.0220458	0.00520742	0.0171254	0.000571234
New.ReferenceOTU295	-0.0306454	-0.00746402	0.00350275	0.0102551	0.00746497	-0.00742836
New.CleanUp.ReferenceOTU70429	-0.0306454	-0.00746402	0.00350275	0.0102551	0.00746497	-0.00742836
AM491022.1.1794	0.0315977	-0.00276357	-0.00272151	0.000834485	0.00336671	0.00539342
New.ReferenceOTU210	0.0315977	-0.00276357	-0.00272151	0.000834485	0.00336671	0.00539342
New.CleanUp.ReferenceOTU12844	0.00708151	-0.0172262	-0.0113538	0.0111637	-0.00850834	0.0126655
New.CleanUp.ReferenceOTU20789	-0.00339487	0.00222281	-0.012307	-0.000574181	0.00030092	0.0169481
New.CleanUp.ReferenceOTU72944	-0.00339487	0.00222281	-0.012307	-0.000574181	0.00030092	0.0169481
New.ReferenceOTU159	0.0315977	-0.00276357	-0.00272151	0.000834485	0.00336671	0.00539342
KF130229.1.1762	0.00668058	-0.00449901	-0.0220458	0.00520742	0.0171254	0.000571234
AJ246273.1.1799	0.00832935	0.00984974	-0.00351032	0.0148363	0.00943032	0.0163166
HM581603.1.1799	0.0315977	-0.00276357	-0.00272151	0.000834485	0.00336671	0.00539342
FR874448.1.1798	0.0315977	-0.00276357	-0.00272151	0.000834485	0.00336671	0.00539342
KF620971.1.1798	0.0269765	0.00413413	-0.0138586	0.0101767	-0.00421781	-0.000272892
KJ760407.1.1804	0.0153931	0.0109568	0.0191525	-0.00502127	0.00588225	0.00706978
New.CleanUp.ReferenceOTU6466	0.0315977	-0.00276357	-0.00272151	0.000834485	0.00336671	0.00539342
New.CleanUp.ReferenceOTU13105	0.0113019	-0.0113967	-0.0109088	-0.00413481	0.0247099	0.00623754
New.CleanUp.ReferenceOTU71210	0.00557363	-0.0171253	0.0119183	0.00174731	0.0184162	0.00363136
New.CleanUp.ReferenceOTU61446	0.0117242	0.00762694	0.00879665	0.0154105	0.00912941	-0.000631478
New.CleanUp.ReferenceOTU21023	0.0315977	-0.00276357	-0.00272151	0.000834485	0.00336671	0.00539342
New.CleanUp.ReferenceOTU29030	0.0315977	-0.00276357	-0.00272151	0.000834485	0.00336671	0.00539342
New.CleanUp.ReferenceOTU3242	0.000952356	-0.0102276	0.000781239	0.0110895	0.0108317	-0.00203495
New.CleanUp.ReferenceOTU80686	0.00557363	-0.0171253	0.0119183	0.00174731	0.0184162	0.00363136
New.CleanUp.ReferenceOTU18618	-0.0306454	-0.00746402	0.00350275	0.0102551	0.00746497	-0.00742836
X90992.1.1796	0.000952356	-0.0102276	0.000781239	0.0110895	0.0108317	-0.00203495
New.CleanUp.ReferenceOTU57274	0.000952356	-0.0102276	0.000781239	0.0110895	0.0108317	-0.00203495
KF620990.1.1809	0.0242207	-0.0228409	0.00157004	-0.0029123	0.00476806	-0.0129581
New.CleanUp.ReferenceOTU60323	0.0242207	-0.0228409	0.00157004	-0.0029123	0.00476806	-0.0129581
AM779755.1.1802	0	0	0	0	0	0
KJ762999.1.1800	0.0315977	-0.00276357	-0.00272151	0.000834485	0.00336671	0.00539342
GBYI01024087.1577.3305	-0.0260241	-0.0143617	0.0146398	0.000912827	0.0150495	-0.00176206
New.ReferenceOTU108	-0.0165001	-0.0235831	0.0148117	0.00156116	-0.00459145	-0.00400965
New.ReferenceOTU205	-0.00952402	0.00922139	-0.000171882	-0.000648331	0.0196409	0.0022476
New.CleanUp.ReferenceOTU15979	-0.0260241	-0.0143617	0.0146398	0.000912827	0.0150495	-0.00176206
New.CleanUp.ReferenceOTU47289	-0.0306454	-0.00746402	0.00350275	0.0102551	0.00746497	-0.00742836
New.CleanUp.ReferenceOTU48027	-0.0198735	0.0103905	0.0115182	0.014576	0.0057627	-0.00602489
New.CleanUp.ReferenceOTU57002	-0.0220737	-0.00645782	0.0028934	-0.000186154	-0.0230076	-0.00764101
New.CleanUp.ReferenceOTU57718	-0.0260241	-0.0143617	0.0146398	0.000912827	0.0150495	-0.00176206
New.CleanUp.ReferenceOTU72457	-0.0306454	-0.00746402	0.00350275	0.0102551	0.00746497	-0.00742836
KP404851.1.1702	0.0186471	-0.00571561	-0.0103482	-0.00465961	-0.0136481	-0.0165895
New.CleanUp.ReferenceOTU7273	0.0242207	-0.0228409	0.00157004	-0.0029123	0.00476806	-0.0129581
New.CleanUp.ReferenceOTU59580	0.00557363	-0.0171253	0.0119183	0.00174731	0.0184162	0.00363136
New.CleanUp.ReferenceOTU59746	0.00737699	0.0200773	-0.00429156	0.00374679	-0.00140135	0.0183516
New.CleanUp.ReferenceOTU28085	-0.00244251	-0.00800479	-0.0115257	0.0105154	0.0111326	0.0149131
New.CleanUp.ReferenceOTU81335	-0.00244251	-0.00800479	-0.0115257	0.0105154	0.0111326	0.0149131
AY208893.1.1819	0.0242207	-0.0228409	0.00157004	-0.0029123	0.00476806	-0.0129581
HQ658161.1.1742	0.0315977	-0.00276357	-0.00272151	0.000834485	0.00336671	0.00539342
AF239260.1.1699	0.0153931	0.0109568	0.0191525	-0.00502127	0.00588225	0.00706978
GU647168.1.1540	0.0315977	-0.00276357	-0.00272151	0.000834485	0.00336671	0.00539342
KC582924.1.1796	0.0208259	-0.0206181	-0.0107369	-0.00348648	0.00506898	0.00398994
DQ386753.1.1536	0.0315977	-0.00276357	-0.00272151	0.000834485	0.00336671	0.00539342
KJ758904.1.1796	0.0315977	-0.00276357	-0.00272151	0.000834485	0.00336671	0.00539342
AF472555.1.1812	0	0	0	0	0	0
AY208894.1.1813	-0.00339487	0.00222281	-0.012307	-0.000574181	0.00030092	0.0169481
AY775285.1.1789	0.0258695	-0.00849216	0.0201056	0.00671661	-0.00292701	0.00278723
KJ763489.1.1801	0.0315977	-0.00276357	-0.00272151	0.000834485	0.00336671	0.00539342
AY129040.1.1796	0.0315977	-0.00276357	-0.00272151	0.000834485	0.00336671	0.00539342
KJ759356.1.1798	0.00462127	-0.0068977	0.011137	-0.00934224	0.00758452	0.00566631
KJ762980.1.1794	0.0306454	0.00746402	-0.00350275	-0.0102551	-0.00746497	0.00742836
KJ757626.1.1797	0.00557363	-0.0171253	0.0119183	0.00174731	0.0184162	0.00363136
New.ReferenceOTU132	0.0258695	-0.00849216	0.0201056	0.00671661	-0.00292701	0.00278723
New.ReferenceOTU130	0	0	0	0	0	0
New.ReferenceOTU178	0	0	0	0	0	0
New.ReferenceOTU171	0.0208259	-0.0206181	-0.0107369	-0.00348648	0.00506898	0.00398994
New.ReferenceOTU101	0.0315977	-0.00276357	-0.00272151	0.000834485	0.00336671	0.00539342
New.ReferenceOTU201	0	0	0	0	0	0
New.ReferenceOTU148	0.0315977	-0.00276357	-0.00272151	0.000834485	0.00336671	0.00539342
New.ReferenceOTU35	0.0254686	0.00423501	0.00941357	0.000760336	0.0227067	-0.00930708
New.ReferenceOTU127	0	0	0	0	0	0
New.ReferenceOTU318	0	0	0	0	0	0
New.ReferenceOTU169	0.0315977	-0.00276357	-0.00272151	0.000834485	0.00336671	0.00539342
New.ReferenceOTU164	0.0315977	-0.00276357	-0.00272151	0.000834485	0.00336671	0.00539342
New.ReferenceOTU189	0.0315977	-0.00276357	-0.00272151	0.000834485	0.00336671	0.00539342
New.ReferenceOTU188	0.0315977	-0.00276357	-0.00272151	0.000834485	0.00336671	0.00539342
New.ReferenceOTU211	0.0242207	-0.0228409	0.00157004	-0.0029123	0.00476806	-0.0129581
New.CleanUp.ReferenceOTU4	0.000952356	-0.0102276	0.000781239	0.0110895	0.0108317	-0.00203495
New.CleanUp.ReferenceOTU100	0.0150977	-0.0263467	0.0120902	0.00239564	-0.00122474	0.00138376
New.CleanUp.ReferenceOTU259	0.000952356	-0.0102276	0.000781239	0.0110895	0.0108317	-0.00203495
New.CleanUp.ReferenceOTU311	0.0212482	-0.00159446	0.00896853	0.0160588	-0.0105115	-0.00287907
New.CleanUp.ReferenceOTU999	0.0315977	-0.00276357	-0.00272151	0.000834485	0.00336671	0.00539342
New.CleanUp.ReferenceOTU1082	0.0107719	0.0178545	0.00801541	0.00432097	-0.00170227	0.00140347
New.CleanUp.ReferenceOTU1167	0.00557363	-0.0171253	0.0119183	0.00174731	0.0184162	0.00363136
New.CleanUp.ReferenceOTU1288	0.0208473	0.0111327	-0.00172348	0.0101026	0.0151222	-0.0149734
New.CleanUp.ReferenceOTU1712	0.00557363	-0.0171253	0.0119183	0.00174731	0.0184162	0.00363136
New.CleanUp.ReferenceOTU1907	0.016901	0.0108559	-0.00411968	0.00439512	-0.0210423	0.016104
New.CleanUp.ReferenceOTU1982	0.0242207	-0.0228409	0.00157004	-0.0029123	0.00476806	-0.0129581
New.CleanUp.ReferenceOTU2185	0.0208473	0.0111327	-0.00172348	0.0101026	0.0151222	-0.0149734
New.CleanUp.ReferenceOTU2467	0.0245162	0.0144626	0.00863233	-0.0103292	0.011875	-0.00727213
New.CleanUp.ReferenceOTU2496	0.0208473	0.0111327	-0.00172348	0.0101026	0.0151222	-0.0149734
New.CleanUp.ReferenceOTU2672	0.0153931	0.0109568	0.0191525	-0.00502127	0.00588225	0.00706978
New.CleanUp.ReferenceOTU3011	0.00557363	-0.0171253	0.0119183	0.00174731	0.0184162	0.00363136
New.CleanUp.ReferenceOTU3296	0.0306454	0.00746402	-0.00350275	-0.0102551	-0.00746497	0.00742836
New.CleanUp.ReferenceOTU3755	0.019895	0.0213603	-0.00250471	-0.000986976	0.00429053	-0.0129384
New.CleanUp.ReferenceOTU4138	0.0113019	-0.0113967	-0.0109088	-0.00413481	0.0247099	0.00623754
New.CleanUp.ReferenceOTU4559	0.0254686	0.00423501	0.00941357	0.000760336	0.0227067	-0.00930708
New.CleanUp.ReferenceOTU4840	0.00952402	-0.00922139	0.000171882	0.000648331	-0.0196409	-0.0022476
New.CleanUp.ReferenceOTU4885	0	0	0	0	0	0
New.CleanUp.ReferenceOTU5400	0.0215223	0.00395824	0.00701737	-0.00494712	-0.0134578	0.0217703
New.CleanUp.ReferenceOTU5737	0.00737699	0.0200773	-0.00429156	0.00374679	-0.00140135	0.0183516
New.CleanUp.ReferenceOTU5743	0.0202959	0.00863314	0.00818729	0.0049693	-0.0213432	-0.000844125
New.CleanUp.ReferenceOTU6202	0.00462127	-0.0068977	0.011137	-0.00934224	0.00758452	0.00566631
New.CleanUp.ReferenceOTU6831	0.0146967	-0.0136195	0.00139816	-0.00356063	0.024409	-0.0107105
New.CleanUp.ReferenceOTU7339	0.0208473	0.0111327	-0.00172348	0.0101026	0.0151222	-0.0149734
New.CleanUp.ReferenceOTU7485	0.0340402	0.00524121	0.00880421	-0.00968088	-0.00776589	-0.00951973
New.CleanUp.ReferenceOTU9215	0.0258695	-0.00849216	0.0201056	0.00671661	-0.00292701	0.00278723
New.CleanUp.ReferenceOTU9426	0.0174524	0.0133555	-0.0140304	0.00952839	0.0154231	0.0019747
New.CleanUp.ReferenceOTU9552	0.00557363	-0.0171253	0.0119183	0.00174731	0.0184162	0.00363136
New.CleanUp.ReferenceOTU9757	0.0340402	0.00524121	0.00880421	-0.00968088	-0.00776589	-0.00951973
New.CleanUp.ReferenceOTU9904	0.0117242	0.00762694	0.00879665	0.0154105	0.00912941	-0.000631478
New.CleanUp.ReferenceOTU10310	0.0137444	-0.00339193	0.000616923	-0.0146502	0.0135773	-0.0086756
New.CleanUp.ReferenceOTU10584	0.0215223	0.00395824	0.00701737	-0.00494712	-0.0134578	0.0217703
New.CleanUp.ReferenceOTU10767	0.0315977	-0.00276357	-0.00272151	0.000834485	0.00336671	0.00539342
New.CleanUp.ReferenceOTU10777	0.0245162	0.0144626	0.00863233	-0.0103292	0.011875	-0.00727213
New.CleanUp.ReferenceOTU10787	-0.00339487	0.00222281	-0.012307	-0.000574181	0.00030092	0.0169481
New.CleanUp.ReferenceOTU11031	0.000952356	-0.0102276	0.000781239	0.0110895	0.0108317	-0.00203495
New.CleanUp.ReferenceOTU11544	0.0306454	0.00746402	-0.00350275	-0.0102551	-0.00746497	0.00742836
New.CleanUp.ReferenceOTU11822	0.0137444	-0.00339193	0.000616923	-0.0146502	0.0135773	-0.0086756
New.CleanUp.ReferenceOTU11928	0.019895	0.0213603	-0.00250471	-0.000986976	0.00429053	-0.0129384
New.CleanUp.ReferenceOTU12221	0.000952356	-0.0102276	0.000781239	0.0110895	0.0108317	-0.00203495
New.CleanUp.ReferenceOTU12763	0.0186471	-0.00571561	-0.0103482	-0.00465961	-0.0136481	-0.0165895
New.CleanUp.ReferenceOTU14063	0.0254686	0.00423501	0.00941357	0.000760336	0.0227067	-0.00930708
New.CleanUp.ReferenceOTU14417	0.0137444	-0.00339193	0.000616923	-0.0146502	0.0135773	-0.0086756
New.CleanUp.ReferenceOTU14448	0.0152522	-0.00349281	-0.0226552	-0.00523379	-0.0133472	0.000358586
New.CleanUp.ReferenceOTU14622	0.0349926	-0.00498638	0.00958545	0.00140867	0.00306579	-0.0115547
New.CleanUp.ReferenceOTU15366	0.0100754	-0.00672181	-0.00973888	0.00578161	0.0168245	-0.0163769
New.CleanUp.ReferenceOTU15620	0.0349926	-0.00498638	0.00958545	0.00140867	0.00306579	-0.0115547
New.CleanUp.ReferenceOTU16050	0.019895	0.0213603	-0.00250471	-0.000986976	0.00429053	-0.0129384
New.CleanUp.ReferenceOTU16156	0.0254686	0.00423501	0.00941357	0.000760336	0.0227067	-0.00930708
New.CleanUp.ReferenceOTU16282	0.0349926	-0.00498638	0.00958545	0.00140867	0.00306579	-0.0115547
New.CleanUp.ReferenceOTU16316	0.0163455	0.000729234	0.0199337	0.00606828	0.0167139	0.00503483
New.CleanUp.ReferenceOTU17141	0.0249172	0.00173543	0.0193243	-0.00437294	-0.0137587	0.00482218
New.CleanUp.ReferenceOTU17151	0.0254686	0.00423501	0.00941357	0.000760336	0.0227067	-0.00930708
New.CleanUp.ReferenceOTU17562	-0.00244251	-0.00800479	-0.0115257	0.0105154	0.0111326	0.0149131
New.CleanUp.ReferenceOTU17722	0.0129506	0.00295204	0.00762672	0.0054941	0.0170148	0.0219829
New.CleanUp.ReferenceOTU18725	0.0150977	-0.0263467	0.0120902	0.00239564	-0.00122474	0.00138376
New.CleanUp.ReferenceOTU18877	0.0100754	-0.00672181	-0.00973888	0.00578161	0.0168245	-0.0163769
New.CleanUp.ReferenceOTU18900	0.019895	0.0213603	-0.00250471	-0.000986976	0.00429053	-0.0129384
New.CleanUp.ReferenceOTU18969	0.00557363	-0.0171253	0.0119183	0.00174731	0.0184162	0.00363136
New.CleanUp.ReferenceOTU19816	0.029419	0.0121389	-0.00233283	-0.000338645	-0.0153504	-0.015186
New.CleanUp.ReferenceOTU20204	0.0137444	-0.00339193	0.000616923	-0.0146502	0.0135773	-0.0086756
New.CleanUp.ReferenceOTU20677	0.0254686	0.00423501	0.00941357	0.000760336	0.0227067	-0.00930708
New.CleanUp.ReferenceOTU20757	0.0349926	-0.00498638	0.00958545	0.00140867	0.00306579	-0.0115547
New.CleanUp.ReferenceOTU21075	0.0208473	0.0111327	-0.00172348	0.0101026	0.0151222	-0.0149734
New.CleanUp.ReferenceOTU21524	0.0100754	-0.00672181	-0.00973888	0.00578161	0.0168245	-0.0163769
New.CleanUp.ReferenceOTU21660	0.00612915	-0.00699859	-0.0121351	7.41e-05	-0.01934	0.0147005
New.CleanUp.ReferenceOTU21694	0.00912309	0.00350578	-0.0105201	-0.00530794	0.0059928	-0.0143419
New.CleanUp.ReferenceOTU22044	0.0146967	-0.0136195	0.00139816	-0.00356063	0.024409	-0.0107105
New.CleanUp.ReferenceOTU23159	0.0163455	0.000729234	0.0199337	0.00606828	0.0167139	0.00503483
New.CleanUp.ReferenceOTU23300	0.000952356	-0.0102276	0.000781239	0.0110895	0.0108317	-0.00203495
New.CleanUp.ReferenceOTU23406	0.0146967	-0.0136195	0.00139816	-0.00356063	0.024409	-0.0107105
New.CleanUp.ReferenceOTU23490	0.029419	0.0121389	-0.00233283	-0.000338645	-0.0153504	-0.015186
New.CleanUp.ReferenceOTU23639	0.0315977	-0.00276357	-0.00272151	0.000834485	0.00336671	0.00539342
New.CleanUp.ReferenceOTU23947	0.0254686	0.00423501	0.00941357	0.000760336	0.0227067	-0.00930708
New.CleanUp.ReferenceOTU24157	-0.00339487	0.00222281	-0.012307	-0.000574181	0.00030092	0.0169481
New.CleanUp.ReferenceOTU24209	0.0119983	0.0131796	0.00684549	-0.00559545	0.00618317	0.0240179
New.CleanUp.ReferenceOTU24465	0.00557363	-0.0171253	0.0119183	0.00174731	0.0184162	0.00363136
New.CleanUp.ReferenceOTU25557	0.019895	0.0213603	-0.00250471	-0.000986976	0.00429053	-0.0129384
New.CleanUp.ReferenceOTU26097	0.0113019	-0.0113967	-0.0109088	-0.00413481	0.0247099	0.00623754
New.CleanUp.ReferenceOTU26716	0.0303713	0.00191132	-0.00155159	0.0107509	-0.00451873	-0.017221
New.CleanUp.ReferenceOTU28664	0.0254686	0.00423501	0.00941357	0.000760336	0.0227067	-0.00930708
New.CleanUp.ReferenceOTU28684	0.0163455	0.000729234	0.0199337	0.00606828	0.0167139	0.00503483
New.CleanUp.ReferenceOTU29226	0.019895	0.0213603	-0.00250471	-0.000986976	0.00429053	-0.0129384
New.CleanUp.ReferenceOTU29364	0.00832935	0.00984974	-0.00351032	0.0148363	0.00943032	0.0163166
New.CleanUp.ReferenceOTU29598	0.019895	0.0213603	-0.00250471	-0.000986976	0.00429053	-0.0129384
New.CleanUp.ReferenceOTU29635	0.0254686	0.00423501	0.00941357	0.000760336	0.0227067	-0.00930708
New.CleanUp.ReferenceOTU29652	0.0254686	0.00423501	0.00941357	0.000760336	0.0227067	-0.00930708
New.CleanUp.ReferenceOTU30389	0.0129506	0.00295204	0.00762672	0.0054941	0.0170148	0.0219829
New.CleanUp.ReferenceOTU30404	0.0349926	-0.00498638	0.00958545	0.00140867	0.00306579	-0.0115547
New.CleanUp.ReferenceOTU30408	0.029419	0.0121389	-0.00233283	-0.000338645	-0.0153504	-0.015186
New.CleanUp.ReferenceOTU30767	0.0186471	-0.00571561	-0.0103482	-0.00465961	-0.0136481	-0.0165895
New.CleanUp.ReferenceOTU31611	0.0242207	-0.0228409	0.00157004	-0.0029123	0.00476806	-0.0129581
New.CleanUp.ReferenceOTU31654	0.0232684	-0.0126133	0.000788805	-0.0140018	-0.00606362	-0.0109232
New.CleanUp.ReferenceOTU32223	0.0141453	-0.0161191	0.0113089	-0.00869391	-0.0120564	0.00341871
New.CleanUp.ReferenceOTU32322	0.0315977	-0.00276357	-0.00272151	0.000834485	0.00336671	0.00539342
New.CleanUp.ReferenceOTU32599	0.0245162	0.0144626	0.00863233	-0.0103292	0.011875	-0.00727213
New.CleanUp.ReferenceOTU32783	0.0100754	-0.00672181	-0.00973888	0.00578161	0.0168245	-0.0163769
New.CleanUp.ReferenceOTU33088	0.0153931	0.0109568	0.0191525	-0.00502127	0.00588225	0.00706978
New.CleanUp.ReferenceOTU33173	0.0117242	0.00762694	0.00879665	0.0154105	0.00912941	-0.000631478
New.CleanUp.ReferenceOTU33332	0.0232684	-0.0126133	0.000788805	-0.0140018	-0.00606362	-0.0109232
New.CleanUp.ReferenceOTU33539	-0.00339487	0.00222281	-0.012307	-0.000574181	0.00030092	0.0169481
New.CleanUp.ReferenceOTU34476	0.0254686	0.00423501	0.00941357	0.000760336	0.0227067	-0.00930708
New.CleanUp.ReferenceOTU34502	0.0146967	-0.0136195	0.00139816	-0.00356063	0.024409	-0.0107105
New.CleanUp.ReferenceOTU34567	0.029419	0.0121389	-0.00233283	-0.000338645	-0.0153504	-0.015186
New.CleanUp.ReferenceOTU34716	0.0103495	-0.00116912	-0.01169	-0.0152244	0.0138782	0.00827249
New.CleanUp.ReferenceOTU34736	0.0186471	-0.00571561	-0.0103482	-0.00465961	-0.0136481	-0.0165895
New.CleanUp.ReferenceOTU34834	0.0232684	-0.0126133	0.000788805	-0.0140018	-0.00606362	-0.0109232
New.CleanUp.ReferenceOTU35047	0.0163455	0.000729234	0.0199337	0.00606828	0.0167139	0.00503483
New.CleanUp.ReferenceOTU35076	0.00952402	-0.00922139	0.000171882	0.000648331	-0.0196409	-0.0022476
New.CleanUp.ReferenceOTU35082	0.0349926	-0.00498638	0.00958545	0.00140867	0.00306579	-0.0115547
New.CleanUp.ReferenceOTU35396	0.019895	0.0213603	-0.00250471	-0.000986976	0.00429053	-0.0129384
New.CleanUp.ReferenceOTU35791	0.0340402	0.00524121	0.00880421	-0.00968088	-0.00776589	-0.00951973
New.CleanUp.ReferenceOTU35837	0.0104764	-0.019449	0.000953121	0.0117379	-0.00880926	-0.00428254
New.CleanUp.ReferenceOTU35893	0.0152522	-0.00349281	-0.0226552	-0.00523379	-0.0133472	0.000358586
New.CleanUp.ReferenceOTU36484	0.0146967	-0.0136195	0.00139816	-0.00356063	0.024409	-0.0107105
New.CleanUp.ReferenceOTU36918	0.019895	0.0213603	-0.00250471	-0.000986976	0.00429053	-0.0129384
New.CleanUp.ReferenceOTU37138	0.0208473	0.0111327	-0.00172348	0.0101026	0.0151222	-0.0149734
New.CleanUp.ReferenceOTU37141	0.00557363	-0.0171253	0.0119183	0.00174731	0.0184162	0.00363136
New.CleanUp.ReferenceOTU37394	0.0137444	-0.00339193	0.000616923	-0.0146502	0.0135773	-0.0086756
New.CleanUp.ReferenceOTU37770	0.00557363	-0.0171253	0.0119183	0.00174731	0.0184162	0.00363136
New.CleanUp.ReferenceOTU38122	0.0306454	0.00746402	-0.00350275	-0.0102551	-0.00746497	0.00742836
New.CleanUp.ReferenceOTU38821	0.0349926	-0.00498638	0.00958545	0.00140867	0.00306579	-0.0115547
New.CleanUp.ReferenceOTU38894	0.019895	0.0213603	-0.00250471	-0.000986976	0.00429053	-0.0129384
New.CleanUp.ReferenceOTU39832	0.0245162	0.0144626	0.00863233	-0.0103292	0.011875	-0.00727213
New.CleanUp.ReferenceOTU40083	0.0163455	0.000729234	0.0199337	0.00606828	0.0167139	0.00503483
New.CleanUp.ReferenceOTU40394	0.019895	0.0213603	-0.00250471	-0.000986976	0.00429053	-0.0129384
New.CleanUp.ReferenceOTU40689	0.0232684	-0.0126133	0.000788805	-0.0140018	-0.00606362	-0.0109232
New.CleanUp.ReferenceOTU40760	0.0232684	-0.0126133	0.000788805	-0.0140018	-0.00606362	-0.0109232
New.CleanUp.ReferenceOTU41142	0.0165001	0.0235831	-0.0148117	-0.00156116	0.00459145	0.00400965
New.CleanUp.ReferenceOTU41561	0.00217876	-0.0149025	-0.000388682	0.00117313	0.0187171	0.0205794
New.CleanUp.ReferenceOTU43299	0	0	0	0	0	0
New.CleanUp.ReferenceOTU43394	0.00912309	0.00350578	-0.0105201	-0.00530794	0.0059928	-0.0143419
New.CleanUp.ReferenceOTU43956	0.0315977	-0.00276357	-0.00272151	0.000834485	0.00336671	0.00539342
New.CleanUp.ReferenceOTU44296	0.0119983	0.0131796	0.00684549	-0.00559545	0.00618317	0.0240179
New.CleanUp.ReferenceOTU44776	0.00952402	-0.00922139	0.000171882	0.000648331	-0.0196409	-0.0022476
New.CleanUp.ReferenceOTU44820	0.0254686	0.00423501	0.00941357	0.000760336	0.0227067	-0.00930708
New.CleanUp.ReferenceOTU45355	0.0349926	-0.00498638	0.00958545	0.00140867	0.00306579	-0.0115547
New.CleanUp.ReferenceOTU45481	0.0254686	0.00423501	0.00941357	0.000760336	0.0227067	-0.00930708
New.CleanUp.ReferenceOTU46268	0.0117242	0.00762694	0.00879665	0.0154105	0.00912941	-0.000631478
New.CleanUp.ReferenceOTU46641	0.0315977	-0.00276357	-0.00272151	0.000834485	0.00336671	0.00539342
New.CleanUp.ReferenceOTU47143	0.0306454	0.00746402	-0.00350275	-0.0102551	-0.00746497	0.00742836
New.CleanUp.ReferenceOTU47379	0.0220737	0.00645782	-0.0028934	0.000186154	0.0230076	0.00764101
New.CleanUp.ReferenceOTU48238	0.0100754	-0.00672181	-0.00973888	0.00578161	0.0168245	-0.0163769
New.CleanUp.ReferenceOTU48628	0.0146967	-0.0136195	0.00139816	-0.00356063	0.024409	-0.0107105
New.CleanUp.ReferenceOTU49119	0.0208473	0.0111327	-0.00172348	0.0101026	0.0151222	-0.0149734
New.CleanUp.ReferenceOTU49629	0.00912309	0.00350578	-0.0105201	-0.00530794	0.0059928	-0.0143419
New.CleanUp.ReferenceOTU49848	0.0245162	0.0144626	0.00863233	-0.0103292	0.011875	-0.00727213
New.CleanUp.ReferenceOTU50064	0.019895	0.0213603	-0.00250471	-0.000986976	0.00429053	-0.0129384
New.CleanUp.ReferenceOTU50664	0.0303713	0.00191132	-0.00155159	0.0107509	-0.00451873	-0.017221
New.CleanUp.ReferenceOTU50853	0.0254686	0.00423501	0.00941357	0.000760336	0.0227067	-0.00930708
New.CleanUp.ReferenceOTU51091	0.0117242	0.00762694	0.00879665	0.0154105	0.00912941	-0.000631478
New.CleanUp.ReferenceOTU52260	0.0153931	0.0109568	0.0191525	-0.00502127	0.00588225	0.00706978
New.CleanUp.ReferenceOTU52842	0.0254686	0.00423501	0.00941357	0.000760336	0.0227067	-0.00930708
New.CleanUp.ReferenceOTU52902	0.0163455	0.000729234	0.0199337	0.00606828	0.0167139	0.00503483
New.CleanUp.ReferenceOTU53205	0.019895	0.0213603	-0.00250471	-0.000986976	0.00429053	-0.0129384
New.CleanUp.ReferenceOTU53275	0.00912309	0.00350578	-0.0105201	-0.00530794	0.0059928	-0.0143419
New.CleanUp.ReferenceOTU53575	0.0254686	0.00423501	0.00941357	0.000760336	0.0227067	-0.00930708
New.CleanUp.ReferenceOTU53919	0.0245162	0.0144626	0.00863233	-0.0103292	0.011875	-0.00727213
New.CleanUp.ReferenceOTU54056	0.029419	0.0121389	-0.00233283	-0.000338645	-0.0153504	-0.015186
New.CleanUp.ReferenceOTU54877	0.0137444	-0.00339193	0.000616923	-0.0146502	0.0135773	-0.0086756
New.CleanUp.ReferenceOTU55022	0.0254686	0.00423501	0.00941357	0.000760336	0.0227067	-0.00930708
New.CleanUp.ReferenceOTU55741	0.0340402	0.00524121	0.00880421	-0.00968088	-0.00776589	-0.00951973
New.CleanUp.ReferenceOTU56112	0.00952402	-0.00922139	0.000171882	0.000648331	-0.0196409	-0.0022476
New.CleanUp.ReferenceOTU56163	0.0315977	-0.00276357	-0.00272151	0.000834485	0.00336671	0.00539342
New.CleanUp.ReferenceOTU56384	0.0137444	-0.00339193	0.000616923	-0.0146502	0.0135773	-0.0086756
New.CleanUp.ReferenceOTU56392	0.0349926	-0.00498638	0.00958545	0.00140867	0.00306579	-0.0115547
New.CleanUp.ReferenceOTU57072	0.0186471	-0.00571561	-0.0103482	-0.00465961	-0.0136481	-0.0165895
New.CleanUp.ReferenceOTU57258	0.00952402	-0.00922139	0.000171882	0.000648331	-0.0196409	-0.0022476
New.CleanUp.ReferenceOTU57322	0.0242207	-0.0228409	0.00157004	-0.0029123	0.00476806	-0.0129581
New.CleanUp.ReferenceOTU57829	0.000952356	-0.0102276	0.000781239	0.0110895	0.0108317	-0.00203495
New.CleanUp.ReferenceOTU58178	0.0150977	-0.0263467	0.0120902	0.00239564	-0.00122474	0.00138376
New.CleanUp.ReferenceOTU58264	0.0104764	-0.019449	0.000953121	0.0117379	-0.00880926	-0.00428254
New.CleanUp.ReferenceOTU58516	0.00612915	-0.00699859	-0.0121351	7.41e-05	-0.01934	0.0147005
New.CleanUp.ReferenceOTU58862	0.0100754	-0.00672181	-0.00973888	0.00578161	0.0168245	-0.0163769
New.CleanUp.ReferenceOTU58885	0.0137444	-0.00339193	0.000616923	-0.0146502	0.0135773	-0.0086756
New.CleanUp.ReferenceOTU59087	0.0100754	-0.00672181	-0.00973888	0.00578161	0.0168245	-0.0163769
New.CleanUp.ReferenceOTU59239	0.0103495	-0.00116912	-0.01169	-0.0152244	0.0138782	0.00827249
New.CleanUp.ReferenceOTU59322	0.0117242	0.00762694	0.00879665	0.0154105	0.00912941	-0.000631478
New.CleanUp.ReferenceOTU59542	0.00612915	-0.00699859	-0.0121351	7.41e-05	-0.01934	0.0147005
New.CleanUp.ReferenceOTU59543	0.019895	0.0213603	-0.00250471	-0.000986976	0.00429053	-0.0129384
New.CleanUp.ReferenceOTU59735	0.0174524	0.0133555	-0.0140304	0.00952839	0.0154231	0.0019747
New.CleanUp.ReferenceOTU59840	0.0258695	-0.00849216	0.0201056	0.00671661	-0.00292701	0.00278723
New.CleanUp.ReferenceOTU60463	0.0186471	-0.00571561	-0.0103482	-0.00465961	-0.0136481	-0.0165895
New.CleanUp.ReferenceOTU60706	0.00217876	-0.0149025	-0.000388682	0.00117313	0.0187171	0.0205794
New.CleanUp.ReferenceOTU60762	0.019895	0.0213603	-0.00250471	-0.000986976	0.00429053	-0.0129384
New.CleanUp.ReferenceOTU61553	0.0315977	-0.00276357	-0.00272151	0.000834485	0.00336671	0.00539342
New.CleanUp.ReferenceOTU61643	0.0208473	0.0111327	-0.00172348	0.0101026	0.0151222	-0.0149734
New.CleanUp.ReferenceOTU61929	0.0315977	-0.00276357	-0.00272151	0.000834485	0.00336671	0.00539342
New.CleanUp.ReferenceOTU62246	0.0100754	-0.00672181	-0.00973888	0.00578161	0.0168245	-0.0163769
New.CleanUp.ReferenceOTU62270	0.0245162	0.0144626	0.00863233	-0.0103292	0.011875	-0.00727213
New.CleanUp.ReferenceOTU62558	0.0129506	0.00295204	0.00762672	0.0054941	0.0170148	0.0219829
New.CleanUp.ReferenceOTU62807	0.00912309	0.00350578	-0.0105201	-0.00530794	0.0059928	-0.0143419
New.CleanUp.ReferenceOTU62902	0.0232684	-0.0126133	0.000788805	-0.0140018	-0.00606362	-0.0109232
New.CleanUp.ReferenceOTU62959	0.0303713	0.00191132	-0.00155159	0.0107509	-0.00451873	-0.017221
New.CleanUp.ReferenceOTU65068	0.0315977	-0.00276357	-0.00272151	0.000834485	0.00336671	0.00539342
New.CleanUp.ReferenceOTU65909	0.0245162	0.0144626	0.00863233	-0.0103292	0.011875	-0.00727213
New.CleanUp.ReferenceOTU65998	0.0153931	0.0109568	0.0191525	-0.00502127	0.00588225	0.00706978
New.CleanUp.ReferenceOTU66330	0	0	0	0	0	0
New.CleanUp.ReferenceOTU66477	0.0141453	-0.0161191	0.0113089	-0.00869391	-0.0120564	0.00341871
New.CleanUp.ReferenceOTU67158	0.0232684	-0.0126133	0.000788805	-0.0140018	-0.00606362	-0.0109232
New.CleanUp.ReferenceOTU67323	0.00217876	-0.0149025	-0.000388682	0.00117313	0.0187171	0.0205794
New.CleanUp.ReferenceOTU67731	0.0117242	0.00762694	0.00879665	0.0154105	0.00912941	-0.000631478
New.CleanUp.ReferenceOTU68146	0.00912309	0.00350578	-0.0105201	-0.00530794	0.0059928	-0.0143419
New.CleanUp.ReferenceOTU68787	0.0104764	-0.019449	0.000953121	0.0117379	-0.00880926	-0.00428254
New.CleanUp.ReferenceOTU69015	0.0137444	-0.00339193	0.000616923	-0.0146502	0.0135773	-0.0086756
New.CleanUp.ReferenceOTU69656	0.0315977	-0.00276357	-0.00272151	0.000834485	0.00336671	0.00539342
New.CleanUp.ReferenceOTU69883	0.0208473	0.0111327	-0.00172348	0.0101026	0.0151222	-0.0149734
New.CleanUp.ReferenceOTU70022	0.00557363	-0.0171253	0.0119183	0.00174731	0.0184162	0.00363136
New.CleanUp.ReferenceOTU70186	0.0349926	-0.00498638	0.00958545	0.00140867	0.00306579	-0.0115547
New.CleanUp.ReferenceOTU70538	0.0165001	0.0235831	-0.0148117	-0.00156116	0.00459145	0.00400965
New.CleanUp.ReferenceOTU70978	0.0340402	0.00524121	0.00880421	-0.00968088	-0.00776589	-0.00951973
New.CleanUp.ReferenceOTU72251	0.0340402	0.00524121	0.00880421	-0.00968088	-0.00776589	-0.00951973
New.CleanUp.ReferenceOTU72531	0.000952356	-0.0102276	0.000781239	0.0110895	0.0108317	-0.00203495
New.CleanUp.ReferenceOTU72763	0.0208473	0.0111327	-0.00172348	0.0101026	0.0151222	-0.0149734
New.CleanUp.ReferenceOTU72951	0.0163455	0.000729234	0.0199337	0.00606828	0.0167139	0.00503483
New.CleanUp.ReferenceOTU73711	-0.0119983	-0.0131796	-0.00684549	0.00559545	-0.00618317	-0.0240179
New.CleanUp.ReferenceOTU74223	0.0269765	0.00413413	-0.0138586	0.0101767	-0.00421781	-0.000272892
New.CleanUp.ReferenceOTU74667	0.0306454	0.00746402	-0.00350275	-0.0102551	-0.00746497	0.00742836
New.CleanUp.ReferenceOTU74730	0.00557363	-0.0171253	0.0119183	0.00174731	0.0184162	0.00363136
New.CleanUp.ReferenceOTU74937	0.0146967	-0.0136195	0.00139816	-0.00356063	0.024409	-0.0107105
New.CleanUp.ReferenceOTU74943	0.0349926	-0.00498638	0.00958545	0.00140867	0.00306579	-0.0115547
New.CleanUp.ReferenceOTU75758	0.0195995	-0.0159432	-0.009567	0.00642994	-0.00281646	-0.0186245
New.CleanUp.ReferenceOTU76094	0.0254686	0.00423501	0.00941357	0.000760336	0.0227067	-0.00930708
New.CleanUp.ReferenceOTU76445	0.0315977	-0.00276357	-0.00272151	0.000834485	0.00336671	0.00539342
New.CleanUp.ReferenceOTU76457	0.0117242	0.00762694	0.00879665	0.0154105	0.00912941	-0.000631478
New.CleanUp.ReferenceOTU76505	0.0137444	-0.00339193	0.000616923	-0.0146502	0.0135773	-0.0086756
New.CleanUp.ReferenceOTU76883	0.0113019	-0.0113967	-0.0109088	-0.00413481	0.0247099	0.00623754
New.CleanUp.ReferenceOTU77421	0.0165001	0.0235831	-0.0148117	-0.00156116	0.00459145	0.00400965
New.CleanUp.ReferenceOTU77793	-0.0220737	-0.00645782	0.0028934	-0.000186154	-0.0230076	-0.00764101
New.CleanUp.ReferenceOTU78005	0.0245162	0.0144626	0.00863233	-0.0103292	0.011875	-0.00727213
New.CleanUp.ReferenceOTU78151	0.0150977	-0.0263467	0.0120902	0.00239564	-0.00122474	0.00138376
New.CleanUp.ReferenceOTU78936	0.0113019	-0.0113967	-0.0109088	-0.00413481	0.0247099	0.00623754
New.CleanUp.ReferenceOTU78945	0.0208473	0.0111327	-0.00172348	0.0101026	0.0151222	-0.0149734
New.CleanUp.ReferenceOTU79304	0.0208473	0.0111327	-0.00172348	0.0101026	0.0151222	-0.0149734
New.CleanUp.ReferenceOTU80872	0.0146967	-0.0136195	0.00139816	-0.00356063	0.024409	-0.0107105
New.CleanUp.ReferenceOTU3039	-0.019895	-0.0213603	0.00250471	0.000986976	-0.00429053	0.0129384
New.CleanUp.ReferenceOTU3067	-0.0254686	-0.00423501	-0.00941357	-0.000760336	-0.0227067	0.00930708
New.CleanUp.ReferenceOTU15128	0.0141453	-0.0161191	0.0113089	-0.00869391	-0.0120564	0.00341871
New.CleanUp.ReferenceOTU15130	-0.0315977	0.00276357	0.00272151	-0.000834485	-0.00336671	-0.00539342
New.CleanUp.ReferenceOTU61412	0.00952402	-0.00922139	0.000171882	0.000648331	-0.0196409	-0.0022476
New.CleanUp.ReferenceOTU66622	0.0104764	-0.019449	0.000953121	0.0117379	-0.00880926	-0.00428254
KT346265.1.1782	0.0146967	-0.0136195	0.00139816	-0.00356063	0.024409	-0.0107105
New.CleanUp.ReferenceOTU14205	0.0146967	-0.0136195	0.00139816	-0.00356063	0.024409	-0.0107105
New.CleanUp.ReferenceOTU41752	0.0146967	-0.0136195	0.00139816	-0.00356063	0.024409	-0.0107105
New.CleanUp.ReferenceOTU75727	0.00912309	0.00350578	-0.0105201	-0.00530794	0.0059928	-0.0143419
New.CleanUp.ReferenceOTU21497	0.00912309	0.00350578	-0.0105201	-0.00530794	0.0059928	-0.0143419
New.CleanUp.ReferenceOTU60131	0.00912309	0.00350578	-0.0105201	-0.00530794	0.0059928	-0.0143419
New.CleanUp.ReferenceOTU42388	0.019895	0.0213603	-0.00250471	-0.000986976	0.00429053	-0.0129384
New.CleanUp.ReferenceOTU71159	0.0208473	0.0111327	-0.00172348	0.0101026	0.0151222	-0.0149734
FR865625.2.1771	0.0146967	-0.0136195	0.00139816	-0.00356063	0.024409	-0.0107105
New.CleanUp.ReferenceOTU25778	0.0146967	-0.0136195	0.00139816	-0.00356063	0.024409	-0.0107105
New.CleanUp.ReferenceOTU57431	0.0100754	-0.00672181	-0.00973888	0.00578161	0.0168245	-0.0163769
AF022155.1.1790	0.00952402	-0.00922139	0.000171882	0.000648331	-0.0196409	-0.0022476
New.ReferenceOTU186	0.00339487	-0.00222281	0.012307	0.000574181	-0.00030092	-0.0169481
New.CleanUp.ReferenceOTU9253	0.00339487	-0.00222281	0.012307	0.000574181	-0.00030092	-0.0169481
New.CleanUp.ReferenceOTU74415	0.0186471	-0.00571561	-0.0103482	-0.00465961	-0.0136481	-0.0165895
New.CleanUp.ReferenceOTU26787	0.00462127	-0.0068977	0.011137	-0.00934224	0.00758452	0.00566631
New.CleanUp.ReferenceOTU37122	0.00462127	-0.0068977	0.011137	-0.00934224	0.00758452	0.00566631
New.CleanUp.ReferenceOTU51492	0.00462127	-0.0068977	0.011137	-0.00934224	0.00758452	0.00566631
New.CleanUp.ReferenceOTU54291	-0.0315977	0.00276357	0.00272151	-0.000834485	-0.00336671	-0.00539342
AY831410.381.2182	0.0137444	-0.00339193	0.000616923	-0.0146502	0.0135773	-0.0086756
New.CleanUp.ReferenceOTU1843	0.00462127	-0.0068977	0.011137	-0.00934224	0.00758452	0.00566631
New.CleanUp.ReferenceOTU8807	0.0137444	-0.00339193	0.000616923	-0.0146502	0.0135773	-0.0086756
New.CleanUp.ReferenceOTU70236	0.00912309	0.00350578	-0.0105201	-0.00530794	0.0059928	-0.0143419
New.CleanUp.ReferenceOTU76635	0.00912309	0.00350578	-0.0105201	-0.00530794	0.0059928	-0.0143419
AY347309.334.2135	-0.00612915	0.00699859	0.0121351	-7.41e-05	0.01934	-0.0147005
New.CleanUp.ReferenceOTU6898	-0.00612915	0.00699859	0.0121351	-7.41e-05	0.01934	-0.0147005
New.CleanUp.ReferenceOTU34493	-0.0152522	0.00349281	0.0226552	0.00523379	0.0133472	-0.000358586
New.CleanUp.ReferenceOTU78117	0.00462127	-0.0068977	0.011137	-0.00934224	0.00758452	0.00566631
New.CleanUp.ReferenceOTU13211	0.000952356	-0.0102276	0.000781239	0.0110895	0.0108317	-0.00203495
New.CleanUp.ReferenceOTU42725	0.0208259	-0.0206181	-0.0107369	-0.00348648	0.00506898	0.00398994
New.CleanUp.ReferenceOTU79927	0.00912309	0.00350578	-0.0105201	-0.00530794	0.0059928	-0.0143419
KJ758298.1.1810	0.0208259	-0.0206181	-0.0107369	-0.00348648	0.00506898	0.00398994
New.CleanUp.ReferenceOTU10679	0.0242207	-0.0228409	0.00157004	-0.0029123	0.00476806	-0.0129581
New.CleanUp.ReferenceOTU48472	0.0195995	-0.0159432	-0.009567	0.00642994	-0.00281646	-0.0186245
New.CleanUp.ReferenceOTU70263	0.0242207	-0.0228409	0.00157004	-0.0029123	0.00476806	-0.0129581
DQ371292.1.1755	-0.00952402	0.00922139	-0.000171882	-0.000648331	0.0196409	0.0022476
New.ReferenceOTU294	-0.00952402	0.00922139	-0.000171882	-0.000648331	0.0196409	0.0022476
New.ReferenceOTU202	-0.0150977	0.0263467	-0.0120902	-0.00239564	0.00122474	-0.00138376
New.CleanUp.ReferenceOTU348	-0.0224746	0.00626935	-0.00779861	-0.00614243	0.00262609	-0.0197353
New.CleanUp.ReferenceOTU1217	0.0208473	0.0111327	-0.00172348	0.0101026	0.0151222	-0.0149734
New.CleanUp.ReferenceOTU1484	0.00912309	0.00350578	-0.0105201	-0.00530794	0.0059928	-0.0143419
New.CleanUp.ReferenceOTU2012	0.00912309	0.00350578	-0.0105201	-0.00530794	0.0059928	-0.0143419
New.CleanUp.ReferenceOTU3240	0.00912309	0.00350578	-0.0105201	-0.00530794	0.0059928	-0.0143419
New.CleanUp.ReferenceOTU3823	0.00912309	0.00350578	-0.0105201	-0.00530794	0.0059928	-0.0143419
New.CleanUp.ReferenceOTU4976	0.019895	0.0213603	-0.00250471	-0.000986976	0.00429053	-0.0129384
New.CleanUp.ReferenceOTU8992	0.0100754	-0.00672181	-0.00973888	0.00578161	0.0168245	-0.0163769
New.CleanUp.ReferenceOTU9385	0.00912309	0.00350578	-0.0105201	-0.00530794	0.0059928	-0.0143419
New.CleanUp.ReferenceOTU9634	0.00912309	0.00350578	-0.0105201	-0.00530794	0.0059928	-0.0143419
New.CleanUp.ReferenceOTU10504	0.0107719	0.0178545	0.00801541	0.00432097	-0.00170227	0.00140347
New.CleanUp.ReferenceOTU11358	0.019895	0.0213603	-0.00250471	-0.000986976	0.00429053	-0.0129384
New.CleanUp.ReferenceOTU12547	0.00912309	0.00350578	-0.0105201	-0.00530794	0.0059928	-0.0143419
New.CleanUp.ReferenceOTU12772	0.00572822	0.00572858	-0.0228271	-0.00588212	0.00629372	0.00260618
New.CleanUp.ReferenceOTU12813	0.00912309	0.00350578	-0.0105201	-0.00530794	0.0059928	-0.0143419
New.CleanUp.ReferenceOTU12971	0.00912309	0.00350578	-0.0105201	-0.00530794	0.0059928	-0.0143419
New.CleanUp.ReferenceOTU14057	0.019895	0.0213603	-0.00250471	-0.000986976	0.00429053	-0.0129384
New.CleanUp.ReferenceOTU17327	0.00912309	0.00350578	-0.0105201	-0.00530794	0.0059928	-0.0143419
New.CleanUp.ReferenceOTU17340	0.00912309	0.00350578	-0.0105201	-0.00530794	0.0059928	-0.0143419
New.CleanUp.ReferenceOTU17589	0.019895	0.0213603	-0.00250471	-0.000986976	0.00429053	-0.0129384
New.CleanUp.ReferenceOTU17945	0.00912309	0.00350578	-0.0105201	-0.00530794	0.0059928	-0.0143419
New.CleanUp.ReferenceOTU18656	0.00912309	0.00350578	-0.0105201	-0.00530794	0.0059928	-0.0143419
New.CleanUp.ReferenceOTU21394	0.00912309	0.00350578	-0.0105201	-0.00530794	0.0059928	-0.0143419
New.CleanUp.ReferenceOTU22321	0.00912309	0.00350578	-0.0105201	-0.00530794	0.0059928	-0.0143419
New.CleanUp.ReferenceOTU24506	0.00912309	0.00350578	-0.0105201	-0.00530794	0.0059928	-0.0143419
New.CleanUp.ReferenceOTU24601	0.00912309	0.00350578	-0.0105201	-0.00530794	0.0059928	-0.0143419
New.CleanUp.ReferenceOTU24833	0.0100754	-0.00672181	-0.00973888	0.00578161	0.0168245	-0.0163769
New.CleanUp.ReferenceOTU25393	0.00912309	0.00350578	-0.0105201	-0.00530794	0.0059928	-0.0143419
New.CleanUp.ReferenceOTU26279	0.00912309	0.00350578	-0.0105201	-0.00530794	0.0059928	-0.0143419
New.CleanUp.ReferenceOTU26490	0.00912309	0.00350578	-0.0105201	-0.00530794	0.0059928	-0.0143419
New.CleanUp.ReferenceOTU27979	0.00912309	0.00350578	-0.0105201	-0.00530794	0.0059928	-0.0143419
New.CleanUp.ReferenceOTU30239	0.00912309	0.00350578	-0.0105201	-0.00530794	0.0059928	-0.0143419
New.CleanUp.ReferenceOTU31609	0.0165001	0.0235831	-0.0148117	-0.00156116	0.00459145	0.00400965
New.CleanUp.ReferenceOTU32290	0.019895	0.0213603	-0.00250471	-0.000986976	0.00429053	-0.0129384
New.CleanUp.ReferenceOTU37324	0.00912309	0.00350578	-0.0105201	-0.00530794	0.0059928	-0.0143419
New.CleanUp.ReferenceOTU38237	0.00912309	0.00350578	-0.0105201	-0.00530794	0.0059928	-0.0143419
New.CleanUp.ReferenceOTU39404	0.00912309	0.00350578	-0.0105201	-0.00530794	0.0059928	-0.0143419
New.CleanUp.ReferenceOTU39513	0.00912309	0.00350578	-0.0105201	-0.00530794	0.0059928	-0.0143419
New.CleanUp.ReferenceOTU40207	0.00912309	0.00350578	-0.0105201	-0.00530794	0.0059928	-0.0143419
New.CleanUp.ReferenceOTU42627	0.00912309	0.00350578	-0.0105201	-0.00530794	0.0059928	-0.0143419
New.CleanUp.ReferenceOTU42726	0.00912309	0.00350578	-0.0105201	-0.00530794	0.0059928	-0.0143419
New.CleanUp.ReferenceOTU43724	0.00912309	0.00350578	-0.0105201	-0.00530794	0.0059928	-0.0143419
New.CleanUp.ReferenceOTU45388	0.0107719	0.0178545	0.00801541	0.00432097	-0.00170227	0.00140347
New.CleanUp.ReferenceOTU45982	0.00912309	0.00350578	-0.0105201	-0.00530794	0.0059928	-0.0143419
New.CleanUp.ReferenceOTU46575	0.00912309	0.00350578	-0.0105201	-0.00530794	0.0059928	-0.0143419
New.CleanUp.ReferenceOTU46832	0.00912309	0.00350578	-0.0105201	-0.00530794	0.0059928	-0.0143419
New.CleanUp.ReferenceOTU46963	0.00912309	0.00350578	-0.0105201	-0.00530794	0.0059928	-0.0143419
New.CleanUp.ReferenceOTU47461	0.00912309	0.00350578	-0.0105201	-0.00530794	0.0059928	-0.0143419
New.CleanUp.ReferenceOTU49577	0.00912309	0.00350578	-0.0105201	-0.00530794	0.0059928	-0.0143419
New.CleanUp.ReferenceOTU50450	0.0100754	-0.00672181	-0.00973888	0.00578161	0.0168245	-0.0163769
New.CleanUp.ReferenceOTU50917	0.00912309	0.00350578	-0.0105201	-0.00530794	0.0059928	-0.0143419
New.CleanUp.ReferenceOTU50969	0.00912309	0.00350578	-0.0105201	-0.00530794	0.0059928	-0.0143419
New.CleanUp.ReferenceOTU51990	0.00912309	0.00350578	-0.0105201	-0.00530794	0.0059928	-0.0143419
New.CleanUp.ReferenceOTU52741	0.00912309	0.00350578	-0.0105201	-0.00530794	0.0059928	-0.0143419
New.CleanUp.ReferenceOTU54552	0.00912309	0.00350578	-0.0105201	-0.00530794	0.0059928	-0.0143419
New.CleanUp.ReferenceOTU55006	0.00912309	0.00350578	-0.0105201	-0.00530794	0.0059928	-0.0143419
New.CleanUp.ReferenceOTU55029	0.00912309	0.00350578	-0.0105201	-0.00530794	0.0059928	-0.0143419
New.CleanUp.ReferenceOTU57267	0.00912309	0.00350578	-0.0105201	-0.00530794	0.0059928	-0.0143419
New.CleanUp.ReferenceOTU58244	0.00912309	0.00350578	-0.0105201	-0.00530794	0.0059928	-0.0143419
New.CleanUp.ReferenceOTU58542	0.00912309	0.00350578	-0.0105201	-0.00530794	0.0059928	-0.0143419
New.CleanUp.ReferenceOTU60553	0.00912309	0.00350578	-0.0105201	-0.00530794	0.0059928	-0.0143419
New.CleanUp.ReferenceOTU62556	0.00912309	0.00350578	-0.0105201	-0.00530794	0.0059928	-0.0143419
New.CleanUp.ReferenceOTU62925	0.00912309	0.00350578	-0.0105201	-0.00530794	0.0059928	-0.0143419
New.CleanUp.ReferenceOTU63298	0.0165001	0.0235831	-0.0148117	-0.00156116	0.00459145	0.00400965
New.CleanUp.ReferenceOTU63966	0.00912309	0.00350578	-0.0105201	-0.00530794	0.0059928	-0.0143419
New.CleanUp.ReferenceOTU64911	0.00912309	0.00350578	-0.0105201	-0.00530794	0.0059928	-0.0143419
New.CleanUp.ReferenceOTU66046	0.00912309	0.00350578	-0.0105201	-0.00530794	0.0059928	-0.0143419
New.CleanUp.ReferenceOTU66174	0.00912309	0.00350578	-0.0105201	-0.00530794	0.0059928	-0.0143419
New.CleanUp.ReferenceOTU66802	0.00912309	0.00350578	-0.0105201	-0.00530794	0.0059928	-0.0143419
New.CleanUp.ReferenceOTU67966	0.00912309	0.00350578	-0.0105201	-0.00530794	0.0059928	-0.0143419
New.CleanUp.ReferenceOTU68548	0.00912309	0.00350578	-0.0105201	-0.00530794	0.0059928	-0.0143419
New.CleanUp.ReferenceOTU69013	0.00912309	0.00350578	-0.0105201	-0.00530794	0.0059928	-0.0143419
New.CleanUp.ReferenceOTU69052	0.00912309	0.00350578	-0.0105201	-0.00530794	0.0059928	-0.0143419
New.CleanUp.ReferenceOTU69198	0.00912309	0.00350578	-0.0105201	-0.00530794	0.0059928	-0.0143419
New.CleanUp.ReferenceOTU70542	0.00912309	0.00350578	-0.0105201	-0.00530794	0.0059928	-0.0143419
New.CleanUp.ReferenceOTU72114	0.00912309	0.00350578	-0.0105201	-0.00530794	0.0059928	-0.0143419
New.CleanUp.ReferenceOTU72395	0.00912309	0.00350578	-0.0105201	-0.00530794	0.0059928	-0.0143419
New.CleanUp.ReferenceOTU74237	0.00912309	0.00350578	-0.0105201	-0.00530794	0.0059928	-0.0143419
New.CleanUp.ReferenceOTU76602	0.00912309	0.00350578	-0.0105201	-0.00530794	0.0059928	-0.0143419
New.CleanUp.ReferenceOTU77607	0.00912309	0.00350578	-0.0105201	-0.00530794	0.0059928	-0.0143419
New.CleanUp.ReferenceOTU79429	0.00912309	0.00350578	-0.0105201	-0.00530794	0.0059928	-0.0143419
New.CleanUp.ReferenceOTU80333	0.019895	0.0213603	-0.00250471	-0.000986976	0.00429053	-0.0129384
New.CleanUp.ReferenceOTU34490	0.00912309	0.00350578	-0.0105201	-0.00530794	0.0059928	-0.0143419
New.CleanUp.ReferenceOTU37441	0.00912309	0.00350578	-0.0105201	-0.00530794	0.0059928	-0.0143419
New.CleanUp.ReferenceOTU23140	0.0100754	-0.00672181	-0.00973888	0.00578161	0.0168245	-0.0163769
New.CleanUp.ReferenceOTU49305	0.00912309	0.00350578	-0.0105201	-0.00530794	0.0059928	-0.0143419
New.CleanUp.ReferenceOTU74179	0.00912309	0.00350578	-0.0105201	-0.00530794	0.0059928	-0.0143419
New.CleanUp.ReferenceOTU52604	0.0242207	-0.0228409	0.00157004	-0.0029123	0.00476806	-0.0129581
New.CleanUp.ReferenceOTU74403	0.00952402	-0.00922139	0.000171882	0.000648331	-0.0196409	-0.0022476
New.ReferenceOTU185	0.00912309	0.00350578	-0.0105201	-0.00530794	0.0059928	-0.0143419
New.CleanUp.ReferenceOTU5968	0.00912309	0.00350578	-0.0105201	-0.00530794	0.0059928	-0.0143419
New.CleanUp.ReferenceOTU48573	0.00462127	-0.0068977	0.011137	-0.00934224	0.00758452	0.00566631
New.CleanUp.ReferenceOTU71865	0.00462127	-0.0068977	0.011137	-0.00934224	0.00758452	0.00566631
New.CleanUp.ReferenceOTU18986	0.000952356	-0.0102276	0.000781239	0.0110895	0.0108317	-0.00203495
New.CleanUp.ReferenceOTU30416	-0.0152522	0.00349281	0.0226552	0.00523379	0.0133472	-0.000358586
New.CleanUp.ReferenceOTU51022	0.0107719	0.0178545	0.00801541	0.00432097	-0.00170227	0.00140347
New.CleanUp.ReferenceOTU71515	0.0107719	0.0178545	0.00801541	0.00432097	-0.00170227	0.00140347
AF009217.1.1800	-0.0260241	-0.0143617	0.0146398	0.000912827	0.0150495	-0.00176206
EU046338.1.1759	0.000952356	-0.0102276	0.000781239	0.0110895	0.0108317	-0.00203495
EU046337.1.1747	-0.0260241	-0.0143617	0.0146398	0.000912827	0.0150495	-0.00176206
JN098201.1.1537	-0.0107719	-0.0178545	-0.00801541	-0.00432097	0.00170227	-0.00140347
FJ000195.1.1389	-0.019895	-0.0213603	0.00250471	0.000986976	-0.00429053	0.0129384
KJ758919.1.1802	0.016901	0.0108559	-0.00411968	0.00439512	-0.0210423	0.016104
KP790163.1.1798	-0.019895	-0.0213603	0.00250471	0.000986976	-0.00429053	0.0129384
JF791102.1.1777	0	0	0	0	0	0
KJ763897.1.1800	0	0	0	0	0	0
KJ763153.1.1801	0.0242207	-0.0228409	0.00157004	-0.0029123	0.00476806	-0.0129581
KJ757982.1.1803	-0.0245162	-0.0144626	-0.00863233	0.0103292	-0.011875	0.00727213
KJ757821.1.1800	0.0186471	-0.00571561	-0.0103482	-0.00465961	-0.0136481	-0.0165895
JF826352.1.1611	0.0104764	-0.019449	0.000953121	0.0117379	-0.00880926	-0.00428254
New.ReferenceOTU105	0	0	0	0	0	0
New.ReferenceOTU128	-0.0153931	-0.0109568	-0.0191525	0.00502127	-0.00588225	-0.00706978
New.ReferenceOTU162	0	0	0	0	0	0
New.CleanUp.ReferenceOTU1159	-0.0012264	0.0046749	0.00116992	0.00991642	-0.00788544	-0.0226144
New.CleanUp.ReferenceOTU1687	0.0186471	-0.00571561	-0.0103482	-0.00465961	-0.0136481	-0.0165895
New.CleanUp.ReferenceOTU2035	0.00952402	-0.00922139	0.000171882	0.000648331	-0.0196409	-0.0022476
New.CleanUp.ReferenceOTU2687	0.0104764	-0.019449	0.000953121	0.0117379	-0.00880926	-0.00428254
New.CleanUp.ReferenceOTU2720	-0.0163455	-0.000729234	-0.0199337	-0.00606828	-0.0167139	-0.00503483
New.CleanUp.ReferenceOTU2907	0.00952402	-0.00922139	0.000171882	0.000648331	-0.0196409	-0.0022476
New.CleanUp.ReferenceOTU3154	0.00912309	0.00350578	-0.0105201	-0.00530794	0.0059928	-0.0143419
New.CleanUp.ReferenceOTU4030	0.0104764	-0.019449	0.000953121	0.0117379	-0.00880926	-0.00428254
New.CleanUp.ReferenceOTU5947	0.019895	0.0213603	-0.00250471	-0.000986976	0.00429053	-0.0129384
New.CleanUp.ReferenceOTU8818	0.0104764	-0.019449	0.000953121	0.0117379	-0.00880926	-0.00428254
New.CleanUp.ReferenceOTU9190	0.0100754	-0.00672181	-0.00973888	0.00578161	0.0168245	-0.0163769
New.CleanUp.ReferenceOTU10703	-0.0162046	0.0137204	0.021874	-0.00585575	0.00251554	0.00167636
New.CleanUp.ReferenceOTU11437	0.000952356	-0.0102276	0.000781239	0.0110895	0.0108317	-0.00203495
New.CleanUp.ReferenceOTU12583	-0.0165001	-0.0235831	0.0148117	0.00156116	-0.00459145	-0.00400965
New.CleanUp.ReferenceOTU12998	0.0104764	-0.019449	0.000953121	0.0117379	-0.00880926	-0.00428254
New.CleanUp.ReferenceOTU14435	0.0100754	-0.00672181	-0.00973888	0.00578161	0.0168245	-0.0163769
New.CleanUp.ReferenceOTU16121	0.0146967	-0.0136195	0.00139816	-0.00356063	0.024409	-0.0107105
New.CleanUp.ReferenceOTU17017	0.0104764	-0.019449	0.000953121	0.0117379	-0.00880926	-0.00428254
New.CleanUp.ReferenceOTU17085	0.000952356	-0.0102276	0.000781239	0.0110895	0.0108317	-0.00203495
New.CleanUp.ReferenceOTU17153	0.0107504	-0.0138963	-0.000998038	-0.00926809	-0.0117555	0.0203668
New.CleanUp.ReferenceOTU17595	0.0242207	-0.0228409	0.00157004	-0.0029123	0.00476806	-0.0129581
New.CleanUp.ReferenceOTU18636	-0.0220737	-0.00645782	0.0028934	-0.000186154	-0.0230076	-0.00764101
New.CleanUp.ReferenceOTU18850	0.0104764	-0.019449	0.000953121	0.0117379	-0.00880926	-0.00428254
New.CleanUp.ReferenceOTU21726	0.0315977	-0.00276357	-0.00272151	0.000834485	0.00336671	0.00539342
New.CleanUp.ReferenceOTU22662	0.0242207	-0.0228409	0.00157004	-0.0029123	0.00476806	-0.0129581
New.CleanUp.ReferenceOTU24156	0.0195995	-0.0159432	-0.009567	0.00642994	-0.00281646	-0.0186245
New.CleanUp.ReferenceOTU25466	0.0232684	-0.0126133	0.000788805	-0.0140018	-0.00606362	-0.0109232
New.CleanUp.ReferenceOTU26677	0.00708151	-0.0172262	-0.0113538	0.0111637	-0.00850834	0.0126655
New.CleanUp.ReferenceOTU28044	0.0146967	-0.0136195	0.00139816	-0.00356063	0.024409	-0.0107105
New.CleanUp.ReferenceOTU29355	-0.0107719	-0.0178545	-0.00801541	-0.00432097	0.00170227	-0.00140347
New.CleanUp.ReferenceOTU31160	-0.019895	-0.0213603	0.00250471	0.000986976	-0.00429053	0.0129384
New.CleanUp.ReferenceOTU32325	-0.0211214	-0.0166854	0.00367463	0.0109034	-0.012176	-0.00967596
New.CleanUp.ReferenceOTU36332	0.0104764	-0.019449	0.000953121	0.0117379	-0.00880926	-0.00428254
New.CleanUp.ReferenceOTU37092	-0.0215223	-0.00395824	-0.00701737	0.00494712	0.0134578	-0.0217703
New.CleanUp.ReferenceOTU37241	0.0012264	-0.0046749	-0.00116992	-0.00991642	0.00788544	0.0226144
New.CleanUp.ReferenceOTU37608	-0.0107719	-0.0178545	-0.00801541	-0.00432097	0.00170227	-0.00140347
New.CleanUp.ReferenceOTU38378	0.0141453	-0.0161191	0.0113089	-0.00869391	-0.0120564	0.00341871
New.CleanUp.ReferenceOTU38409	0.0104764	-0.019449	0.000953121	0.0117379	-0.00880926	-0.00428254
New.CleanUp.ReferenceOTU41148	0.0117028	-0.0241239	-0.0002168	0.00182146	-0.000923823	0.0183319
New.CleanUp.ReferenceOTU42158	0.0104764	-0.019449	0.000953121	0.0117379	-0.00880926	-0.00428254
New.CleanUp.ReferenceOTU42513	0.0349926	-0.00498638	0.00958545	0.00140867	0.00306579	-0.0115547
New.CleanUp.ReferenceOTU44765	0.00708151	-0.0172262	-0.0113538	0.0111637	-0.00850834	0.0126655
New.CleanUp.ReferenceOTU45074	0.00952402	-0.00922139	0.000171882	0.000648331	-0.0196409	-0.0022476
New.CleanUp.ReferenceOTU47223	0.0195995	-0.0159432	-0.009567	0.00642994	-0.00281646	-0.0186245
New.CleanUp.ReferenceOTU48955	0.0141453	-0.0161191	0.0113089	-0.00869391	-0.0120564	0.00341871
New.CleanUp.ReferenceOTU50947	0.0254686	0.00423501	0.00941357	0.000760336	0.0227067	-0.00930708
New.CleanUp.ReferenceOTU50973	0.0186471	-0.00571561	-0.0103482	-0.00465961	-0.0136481	-0.0165895
New.CleanUp.ReferenceOTU52161	0.00952402	-0.00922139	0.000171882	0.000648331	-0.0196409	-0.0022476
New.CleanUp.ReferenceOTU52701	-0.00339487	0.00222281	-0.012307	-0.000574181	0.00030092	0.0169481
New.CleanUp.ReferenceOTU52839	0.00952402	-0.00922139	0.000171882	0.000648331	-0.0196409	-0.0022476
New.CleanUp.ReferenceOTU54045	0.0195995	-0.0159432	-0.009567	0.00642994	-0.00281646	-0.0186245
New.CleanUp.ReferenceOTU54259	0.0232684	-0.0126133	0.000788805	-0.0140018	-0.00606362	-0.0109232
New.CleanUp.ReferenceOTU56498	0.0195995	-0.0159432	-0.009567	0.00642994	-0.00281646	-0.0186245
New.CleanUp.ReferenceOTU56898	0.0349926	-0.00498638	0.00958545	0.00140867	0.00306579	-0.0115547
New.CleanUp.ReferenceOTU56935	0.0186471	-0.00571561	-0.0103482	-0.00465961	-0.0136481	-0.0165895
New.CleanUp.ReferenceOTU57704	0.00708151	-0.0172262	-0.0113538	0.0111637	-0.00850834	0.0126655
New.CleanUp.ReferenceOTU58024	0.0195995	-0.0159432	-0.009567	0.00642994	-0.00281646	-0.0186245
New.CleanUp.ReferenceOTU58403	-0.0119983	-0.0131796	-0.00684549	0.00559545	-0.00618317	-0.0240179
New.CleanUp.ReferenceOTU59888	0.00557363	-0.0171253	0.0119183	0.00174731	0.0184162	0.00363136
New.CleanUp.ReferenceOTU60938	0.0104764	-0.019449	0.000953121	0.0117379	-0.00880926	-0.00428254
New.CleanUp.ReferenceOTU62021	0.00217876	-0.0149025	-0.000388682	0.00117313	0.0187171	0.0205794
New.CleanUp.ReferenceOTU62265	0.0137444	-0.00339193	0.000616923	-0.0146502	0.0135773	-0.0086756
New.CleanUp.ReferenceOTU62346	0.0195995	-0.0159432	-0.009567	0.00642994	-0.00281646	-0.0186245
New.CleanUp.ReferenceOTU63039	0.00708151	-0.0172262	-0.0113538	0.0111637	-0.00850834	0.0126655
New.CleanUp.ReferenceOTU63610	0.00952402	-0.00922139	0.000171882	0.000648331	-0.0196409	-0.0022476
New.CleanUp.ReferenceOTU65516	0.0186471	-0.00571561	-0.0103482	-0.00465961	-0.0136481	-0.0165895
New.CleanUp.ReferenceOTU66450	-0.0220737	-0.00645782	0.0028934	-0.000186154	-0.0230076	-0.00764101
New.CleanUp.ReferenceOTU68214	0.0150977	-0.0263467	0.0120902	0.00239564	-0.00122474	0.00138376
New.CleanUp.ReferenceOTU69229	0.0113019	-0.0113967	-0.0109088	-0.00413481	0.0247099	0.00623754
New.CleanUp.ReferenceOTU72122	0.0208259	-0.0206181	-0.0107369	-0.00348648	0.00506898	0.00398994
New.CleanUp.ReferenceOTU72243	0.0195995	-0.0159432	-0.009567	0.00642994	-0.00281646	-0.0186245
New.CleanUp.ReferenceOTU72307	0.0195995	-0.0159432	-0.009567	0.00642994	-0.00281646	-0.0186245
New.CleanUp.ReferenceOTU72786	-0.00737699	-0.0200773	0.00429156	-0.00374679	0.00140135	-0.0183516
New.CleanUp.ReferenceOTU74874	0.0195995	-0.0159432	-0.009567	0.00642994	-0.00281646	-0.0186245
New.CleanUp.ReferenceOTU76729	0.00462127	-0.0068977	0.011137	-0.00934224	0.00758452	0.00566631
New.CleanUp.ReferenceOTU78498	0.0104764	-0.019449	0.000953121	0.0117379	-0.00880926	-0.00428254
New.CleanUp.ReferenceOTU78527	0.0242207	-0.0228409	0.00157004	-0.0029123	0.00476806	-0.0129581
New.CleanUp.ReferenceOTU78920	0.0186471	-0.00571561	-0.0103482	-0.00465961	-0.0136481	-0.0165895
New.CleanUp.ReferenceOTU81275	0.0100754	-0.00672181	-0.00973888	0.00578161	0.0168245	-0.0163769
KJ762871.1.1791	-0.0107719	-0.0178545	-0.00801541	-0.00432097	0.00170227	-0.00140347
KJ759562.1.1795	-0.0107719	-0.0178545	-0.00801541	-0.00432097	0.00170227	-0.00140347
KJ758000.1.1805	-0.0208473	-0.0111327	0.00172348	-0.0101026	-0.0151222	0.0149734
FJ000198.1.1388	0.0208259	-0.0206181	-0.0107369	-0.00348648	0.00506898	0.00398994
KJ757963.1.1801	0	0	0	0	0	0
FJ914446.1.1527	-0.0107719	-0.0178545	-0.00801541	-0.00432097	0.00170227	-0.00140347
GU820700.1.1238	0.0186471	-0.00571561	-0.0103482	-0.00465961	-0.0136481	-0.0165895
KJ762958.1.1792	0.00557363	-0.0171253	0.0119183	0.00174731	0.0184162	0.00363136
KJ757837.1.1795	0.0141453	-0.0161191	0.0113089	-0.00869391	-0.0120564	0.00341871
New.ReferenceOTU63	-0.0119983	-0.0131796	-0.00684549	0.00559545	-0.00618317	-0.0240179
JN873310.1.1682	0.00912309	0.00350578	-0.0105201	-0.00530794	0.0059928	-0.0143419
New.CleanUp.ReferenceOTU34084	0.00912309	0.00350578	-0.0105201	-0.00530794	0.0059928	-0.0143419
KJ759689.1.1806	0.00217876	-0.0149025	-0.000388682	0.00117313	0.0187171	0.0205794
New.CleanUp.ReferenceOTU7457	0.000952356	-0.0102276	0.000781239	0.0110895	0.0108317	-0.00203495
New.CleanUp.ReferenceOTU8184	-0.00244251	-0.00800479	-0.0115257	0.0105154	0.0111326	0.0149131
New.CleanUp.ReferenceOTU8292	0.000952356	-0.0102276	0.000781239	0.0110895	0.0108317	-0.00203495
New.CleanUp.ReferenceOTU23276	-0.029419	-0.0121389	0.00233283	0.000338645	0.0153504	0.015186
New.CleanUp.ReferenceOTU27721	0.000952356	-0.0102276	0.000781239	0.0110895	0.0108317	-0.00203495
New.CleanUp.ReferenceOTU41705	-0.00244251	-0.00800479	-0.0115257	0.0105154	0.0111326	0.0149131
New.CleanUp.ReferenceOTU49211	0.00557363	-0.0171253	0.0119183	0.00174731	0.0184162	0.00363136
New.CleanUp.ReferenceOTU51698	0.000952356	-0.0102276	0.000781239	0.0110895	0.0108317	-0.00203495
New.CleanUp.ReferenceOTU68268	-0.029419	-0.0121389	0.00233283	0.000338645	0.0153504	0.015186
New.CleanUp.ReferenceOTU71336	0.000952356	-0.0102276	0.000781239	0.0110895	0.0108317	-0.00203495
New.CleanUp.ReferenceOTU71934	0.000952356	-0.0102276	0.000781239	0.0110895	0.0108317	-0.00203495
New.CleanUp.ReferenceOTU75655	0.000952356	-0.0102276	0.000781239	0.0110895	0.0108317	-0.00203495
New.CleanUp.ReferenceOTU78713	-0.0340402	-0.00524121	-0.00880421	0.00968088	0.00776589	0.00951973
AF231803.1.1797	-0.029419	-0.0121389	0.00233283	0.000338645	0.0153504	0.015186
New.CleanUp.ReferenceOTU44719	0.00912309	0.00350578	-0.0105201	-0.00530794	0.0059928	-0.0143419
New.CleanUp.ReferenceOTU50642	0.00462127	-0.0068977	0.011137	-0.00934224	0.00758452	0.00566631
U27498.1.1798	0.00462127	-0.0068977	0.011137	-0.00934224	0.00758452	0.00566631
AB088298.1.1804	0.00462127	-0.0068977	0.011137	-0.00934224	0.00758452	0.00566631
New.CleanUp.ReferenceOTU61758	0.00462127	-0.0068977	0.011137	-0.00934224	0.00758452	0.00566631
New.CleanUp.ReferenceOTU78345	0.00462127	-0.0068977	0.011137	-0.00934224	0.00758452	0.00566631
New.CleanUp.ReferenceOTU2853	0.00462127	-0.0068977	0.011137	-0.00934224	0.00758452	0.00566631
AF330215.1.1759	-0.0107719	-0.0178545	-0.00801541	-0.00432097	0.00170227	-0.00140347
New.ReferenceOTU243	-0.0107719	-0.0178545	-0.00801541	-0.00432097	0.00170227	-0.00140347
New.CleanUp.ReferenceOTU4436	0.000952356	-0.0102276	0.000781239	0.0110895	0.0108317	-0.00203495
New.CleanUp.ReferenceOTU22984	-0.00339487	0.00222281	-0.012307	-0.000574181	0.00030092	0.0169481
New.CleanUp.ReferenceOTU25692	0.000952356	-0.0102276	0.000781239	0.0110895	0.0108317	-0.00203495
New.CleanUp.ReferenceOTU79895	-0.00339487	0.00222281	-0.012307	-0.000574181	0.00030092	0.0169481
New.CleanUp.ReferenceOTU66283	0.0195995	-0.0159432	-0.009567	0.00642994	-0.00281646	-0.0186245
New.CleanUp.ReferenceOTU51941	-0.0315977	0.00276357	0.00272151	-0.000834485	-0.00336671	-0.00539342
EF527175.1.1544	-0.00912309	-0.00350578	0.0105201	0.00530794	-0.0059928	0.0143419
New.CleanUp.ReferenceOTU20561	0.00217876	-0.0149025	-0.000388682	0.00117313	0.0187171	0.0205794
New.CleanUp.ReferenceOTU21805	0.000952356	-0.0102276	0.000781239	0.0110895	0.0108317	-0.00203495
New.CleanUp.ReferenceOTU34787	0.000952356	-0.0102276	0.000781239	0.0110895	0.0108317	-0.00203495
New.CleanUp.ReferenceOTU46934	-0.00912309	-0.00350578	0.0105201	0.00530794	-0.0059928	0.0143419
New.CleanUp.ReferenceOTU51175	-0.00339487	0.00222281	-0.012307	-0.000574181	0.00030092	0.0169481
New.CleanUp.ReferenceOTU79088	-0.00339487	0.00222281	-0.012307	-0.000574181	0.00030092	0.0169481
New.CleanUp.ReferenceOTU79215	0.000952356	-0.0102276	0.000781239	0.0110895	0.0108317	-0.00203495
New.CleanUp.ReferenceOTU80091	0.000952356	-0.0102276	0.000781239	0.0110895	0.0108317	-0.00203495
New.CleanUp.ReferenceOTU80321	0.0107719	0.0178545	0.00801541	0.00432097	-0.00170227	0.00140347
New.CleanUp.ReferenceOTU81093	0.00557363	-0.0171253	0.0119183	0.00174731	0.0184162	0.00363136
GU820015.1.1200	0.0100754	-0.00672181	-0.00973888	0.00578161	0.0168245	-0.0163769
New.CleanUp.ReferenceOTU834	0.0100754	-0.00672181	-0.00973888	0.00578161	0.0168245	-0.0163769
New.CleanUp.ReferenceOTU4022	0.000952356	-0.0102276	0.000781239	0.0110895	0.0108317	-0.00203495
New.CleanUp.ReferenceOTU16497	-0.00244251	-0.00800479	-0.0115257	0.0105154	0.0111326	0.0149131
New.CleanUp.ReferenceOTU20038	0.000952356	-0.0102276	0.000781239	0.0110895	0.0108317	-0.00203495
New.CleanUp.ReferenceOTU26946	0.00462127	-0.0068977	0.011137	-0.00934224	0.00758452	0.00566631
New.CleanUp.ReferenceOTU35010	0.000952356	-0.0102276	0.000781239	0.0110895	0.0108317	-0.00203495
New.CleanUp.ReferenceOTU37013	-0.00244251	-0.00800479	-0.0115257	0.0105154	0.0111326	0.0149131
New.CleanUp.ReferenceOTU38264	0.000952356	-0.0102276	0.000781239	0.0110895	0.0108317	-0.00203495
New.CleanUp.ReferenceOTU45037	0.000952356	-0.0102276	0.000781239	0.0110895	0.0108317	-0.00203495
New.CleanUp.ReferenceOTU46523	0.0107719	0.0178545	0.00801541	0.00432097	-0.00170227	0.00140347
New.CleanUp.ReferenceOTU51537	0.000952356	-0.0102276	0.000781239	0.0110895	0.0108317	-0.00203495
New.CleanUp.ReferenceOTU68645	0.000952356	-0.0102276	0.000781239	0.0110895	0.0108317	-0.00203495
New.CleanUp.ReferenceOTU74327	0.00557363	-0.0171253	0.0119183	0.00174731	0.0184162	0.00363136
New.CleanUp.ReferenceOTU15594	-0.00339487	0.00222281	-0.012307	-0.000574181	0.00030092	0.0169481
New.CleanUp.ReferenceOTU17647	0.0107719	0.0178545	0.00801541	0.00432097	-0.00170227	0.00140347
New.CleanUp.ReferenceOTU40582	0.000952356	-0.0102276	0.000781239	0.0110895	0.0108317	-0.00203495
New.CleanUp.ReferenceOTU63228	0.000952356	-0.0102276	0.000781239	0.0110895	0.0108317	-0.00203495
New.CleanUp.ReferenceOTU64165	-0.00339487	0.00222281	-0.012307	-0.000574181	0.00030092	0.0169481
New.CleanUp.ReferenceOTU69657	0.000952356	-0.0102276	0.000781239	0.0110895	0.0108317	-0.00203495
New.CleanUp.ReferenceOTU76614	0.000952356	-0.0102276	0.000781239	0.0110895	0.0108317	-0.00203495
New.CleanUp.ReferenceOTU18288	0.0107719	0.0178545	0.00801541	0.00432097	-0.00170227	0.00140347
New.CleanUp.ReferenceOTU68233	0.000952356	-0.0102276	0.000781239	0.0110895	0.0108317	-0.00203495
New.CleanUp.ReferenceOTU73923	0.000952356	-0.0102276	0.000781239	0.0110895	0.0108317	-0.00203495
New.CleanUp.ReferenceOTU5809	0.0107719	0.0178545	0.00801541	0.00432097	-0.00170227	0.00140347
New.CleanUp.ReferenceOTU46739	0.019895	0.0213603	-0.00250471	-0.000986976	0.00429053	-0.0129384
New.CleanUp.ReferenceOTU47005	0.019895	0.0213603	-0.00250471	-0.000986976	0.00429053	-0.0129384
New.CleanUp.ReferenceOTU49251	0.019895	0.0213603	-0.00250471	-0.000986976	0.00429053	-0.0129384
New.CleanUp.ReferenceOTU2256	0.0153931	0.0109568	0.0191525	-0.00502127	0.00588225	0.00706978
New.CleanUp.ReferenceOTU4382	0.0107719	0.0178545	0.00801541	0.00432097	-0.00170227	0.00140347
New.CleanUp.ReferenceOTU7504	-0.0249172	-0.00173543	-0.0193243	0.00437294	0.0137587	-0.00482218
New.CleanUp.ReferenceOTU9144	0.00557363	-0.0171253	0.0119183	0.00174731	0.0184162	0.00363136
New.CleanUp.ReferenceOTU18424	-0.016901	-0.0108559	0.00411968	-0.00439512	0.0210423	-0.016104
New.CleanUp.ReferenceOTU25298	0.0153931	0.0109568	0.0191525	-0.00502127	0.00588225	0.00706978
New.CleanUp.ReferenceOTU62388	-0.016901	-0.0108559	0.00411968	-0.00439512	0.0210423	-0.016104
New.CleanUp.ReferenceOTU66100	-0.0249172	-0.00173543	-0.0193243	0.00437294	0.0137587	-0.00482218
New.CleanUp.ReferenceOTU71696	-0.0224746	0.00626935	-0.00779861	-0.00614243	0.00262609	-0.0197353
New.CleanUp.ReferenceOTU40060	0.000952356	-0.0102276	0.000781239	0.0110895	0.0108317	-0.00203495
AY180045.1.1720	0.000952356	-0.0102276	0.000781239	0.0110895	0.0108317	-0.00203495
New.CleanUp.ReferenceOTU78754	0.000952356	-0.0102276	0.000781239	0.0110895	0.0108317	-0.00203495
New.CleanUp.ReferenceOTU66960	0.000952356	-0.0102276	0.000781239	0.0110895	0.0108317	-0.00203495
New.CleanUp.ReferenceOTU54838	-0.00339487	0.00222281	-0.012307	-0.000574181	0.00030092	0.0169481
EF526884.1.1802	0.0100754	-0.00672181	-0.00973888	0.00578161	0.0168245	-0.0163769
New.CleanUp.ReferenceOTU7346	0.0100754	-0.00672181	-0.00973888	0.00578161	0.0168245	-0.0163769
New.CleanUp.ReferenceOTU13577	0.0245162	0.0144626	0.00863233	-0.0103292	0.011875	-0.00727213
New.CleanUp.ReferenceOTU75405	0.0137444	-0.00339193	0.000616923	-0.0146502	0.0135773	-0.0086756
JX457422.1.1496	-0.0012264	0.0046749	0.00116992	0.00991642	-0.00788544	-0.0226144
KJ762900.1.1797	0.00912309	0.00350578	-0.0105201	-0.00530794	0.0059928	-0.0143419
JF826354.1.1611	0.00217876	-0.0149025	-0.000388682	0.00117313	0.0187171	0.0205794
KJ759247.1.1802	0	0	0	0	0	0
New.ReferenceOTU329	0	0	0	0	0	0
New.ReferenceOTU337	0	0	0	0	0	0
New.ReferenceOTU146	0	0	0	0	0	0
New.CleanUp.ReferenceOTU13721	0.00912309	0.00350578	-0.0105201	-0.00530794	0.0059928	-0.0143419
New.CleanUp.ReferenceOTU16427	0.0186471	-0.00571561	-0.0103482	-0.00465961	-0.0136481	-0.0165895
New.CleanUp.ReferenceOTU18655	0.00952402	-0.00922139	0.000171882	0.000648331	-0.0196409	-0.0022476
New.CleanUp.ReferenceOTU19551	0.0186471	-0.00571561	-0.0103482	-0.00465961	-0.0136481	-0.0165895
New.CleanUp.ReferenceOTU20394	0.00217876	-0.0149025	-0.000388682	0.00117313	0.0187171	0.0205794
New.CleanUp.ReferenceOTU25947	0.0195995	-0.0159432	-0.009567	0.00642994	-0.00281646	-0.0186245
New.CleanUp.ReferenceOTU28432	0.00217876	-0.0149025	-0.000388682	0.00117313	0.0187171	0.0205794
New.CleanUp.ReferenceOTU28498	0.00912309	0.00350578	-0.0105201	-0.00530794	0.0059928	-0.0143419
New.CleanUp.ReferenceOTU46264	0.00912309	0.00350578	-0.0105201	-0.00530794	0.0059928	-0.0143419
New.CleanUp.ReferenceOTU58706	0.0152522	-0.00349281	-0.0226552	-0.00523379	-0.0133472	0.000358586
New.CleanUp.ReferenceOTU65829	-0.0202959	-0.00863314	-0.00818729	-0.0049693	0.0213432	0.000844125
KJ763267.1.1797	0	0	0	0	0	0
JN098199.1.1537	-0.0349926	0.00498638	-0.00958545	-0.00140867	-0.00306579	0.0115547
New.CleanUp.ReferenceOTU14721	0.0195995	-0.0159432	-0.009567	0.00642994	-0.00281646	-0.0186245
New.CleanUp.ReferenceOTU71748	0.00912309	0.00350578	-0.0105201	-0.00530794	0.0059928	-0.0143419
New.CleanUp.ReferenceOTU25399	0.019895	0.0213603	-0.00250471	-0.000986976	0.00429053	-0.0129384
New.CleanUp.ReferenceOTU62550	-0.00339487	0.00222281	-0.012307	-0.000574181	0.00030092	0.0169481
GBRZ01000219.49.1839	0.00912309	0.00350578	-0.0105201	-0.00530794	0.0059928	-0.0143419
EU190867.1.1817	0.0100754	-0.00672181	-0.00973888	0.00578161	0.0168245	-0.0163769
New.CleanUp.ReferenceOTU16857	0.0315977	-0.00276357	-0.00272151	0.000834485	0.00336671	0.00539342
New.CleanUp.ReferenceOTU35332	0.0340402	0.00524121	0.00880421	-0.00968088	-0.00776589	-0.00951973
New.CleanUp.ReferenceOTU6911	0.00557363	-0.0171253	0.0119183	0.00174731	0.0184162	0.00363136
New.CleanUp.ReferenceOTU29305	-0.00737699	-0.0200773	0.00429156	-0.00374679	0.00140135	-0.0183516
New.ReferenceOTU258	-0.0163455	-0.000729234	-0.0199337	-0.00606828	-0.0167139	-0.00503483
New.CleanUp.ReferenceOTU12894	-0.0208473	-0.0111327	0.00172348	-0.0101026	-0.0151222	0.0149734
New.CleanUp.ReferenceOTU22366	-0.0315977	0.00276357	0.00272151	-0.000834485	-0.00336671	-0.00539342
New.CleanUp.ReferenceOTU24988	-0.0315977	0.00276357	0.00272151	-0.000834485	-0.00336671	-0.00539342
New.CleanUp.ReferenceOTU26663	0.0242207	-0.0228409	0.00157004	-0.0029123	0.00476806	-0.0129581
New.CleanUp.ReferenceOTU27857	0.00217876	-0.0149025	-0.000388682	0.00117313	0.0187171	0.0205794
New.CleanUp.ReferenceOTU49490	0.0113019	-0.0113967	-0.0109088	-0.00413481	0.0247099	0.00623754
New.CleanUp.ReferenceOTU69064	0.0103495	-0.00116912	-0.01169	-0.0152244	0.0138782	0.00827249
New.CleanUp.ReferenceOTU71255	0.0103495	-0.00116912	-0.01169	-0.0152244	0.0138782	0.00827249
New.CleanUp.ReferenceOTU5989	0.000952356	-0.0102276	0.000781239	0.0110895	0.0108317	-0.00203495
New.CleanUp.ReferenceOTU7596	0.000952356	-0.0102276	0.000781239	0.0110895	0.0108317	-0.00203495
New.CleanUp.ReferenceOTU8074	0.000952356	-0.0102276	0.000781239	0.0110895	0.0108317	-0.00203495
New.CleanUp.ReferenceOTU9283	-0.0119983	-0.0131796	-0.00684549	0.00559545	-0.00618317	-0.0240179
New.CleanUp.ReferenceOTU23614	-0.0349926	0.00498638	-0.00958545	-0.00140867	-0.00306579	0.0115547
New.CleanUp.ReferenceOTU40656	-0.0119983	-0.0131796	-0.00684549	0.00559545	-0.00618317	-0.0240179
New.CleanUp.ReferenceOTU40746	-0.00244251	-0.00800479	-0.0115257	0.0105154	0.0111326	0.0149131
New.CleanUp.ReferenceOTU46294	0.000952356	-0.0102276	0.000781239	0.0110895	0.0108317	-0.00203495
New.CleanUp.ReferenceOTU51503	0.000952356	-0.0102276	0.000781239	0.0110895	0.0108317	-0.00203495
New.CleanUp.ReferenceOTU54542	0.000952356	-0.0102276	0.000781239	0.0110895	0.0108317	-0.00203495
New.CleanUp.ReferenceOTU55792	0.000952356	-0.0102276	0.000781239	0.0110895	0.0108317	-0.00203495
New.CleanUp.ReferenceOTU57749	-0.00244251	-0.00800479	-0.0115257	0.0105154	0.0111326	0.0149131
New.CleanUp.ReferenceOTU66242	-0.0306454	-0.00746402	0.00350275	0.0102551	0.00746497	-0.00742836
New.CleanUp.ReferenceOTU72689	-0.0349926	0.00498638	-0.00958545	-0.00140867	-0.00306579	0.0115547
New.CleanUp.ReferenceOTU17693	0.000952356	-0.0102276	0.000781239	0.0110895	0.0108317	-0.00203495
New.CleanUp.ReferenceOTU56970	0.00912309	0.00350578	-0.0105201	-0.00530794	0.0059928	-0.0143419
New.CleanUp.ReferenceOTU59321	0.0162046	-0.0137204	-0.021874	0.00585575	-0.00251554	-0.00167636
New.ReferenceOTU136	0.0117028	-0.0241239	-0.0002168	0.00182146	-0.000923823	0.0183319
New.CleanUp.ReferenceOTU5138	0.00557363	-0.0171253	0.0119183	0.00174731	0.0184162	0.00363136
New.CleanUp.ReferenceOTU9556	0.00462127	-0.0068977	0.011137	-0.00934224	0.00758452	0.00566631
New.CleanUp.ReferenceOTU10203	0.000952356	-0.0102276	0.000781239	0.0110895	0.0108317	-0.00203495
New.CleanUp.ReferenceOTU12679	0.00912309	0.00350578	-0.0105201	-0.00530794	0.0059928	-0.0143419
New.CleanUp.ReferenceOTU43727	0.0117028	-0.0241239	-0.0002168	0.00182146	-0.000923823	0.0183319
New.CleanUp.ReferenceOTU59310	0.00557363	-0.0171253	0.0119183	0.00174731	0.0184162	0.00363136
New.CleanUp.ReferenceOTU60210	0.000952356	-0.0102276	0.000781239	0.0110895	0.0108317	-0.00203495
New.CleanUp.ReferenceOTU62712	0.00557363	-0.0171253	0.0119183	0.00174731	0.0184162	0.00363136
New.CleanUp.ReferenceOTU63273	0.00557363	-0.0171253	0.0119183	0.00174731	0.0184162	0.00363136
New.CleanUp.ReferenceOTU76589	0.00557363	-0.0171253	0.0119183	0.00174731	0.0184162	0.00363136
New.CleanUp.ReferenceOTU18272	0.0104764	-0.019449	0.000953121	0.0117379	-0.00880926	-0.00428254
New.CleanUp.ReferenceOTU1161	0.00737699	0.0200773	-0.00429156	0.00374679	-0.00140135	0.0183516
New.CleanUp.ReferenceOTU1241	0.0242207	-0.0228409	0.00157004	-0.0029123	0.00476806	-0.0129581
New.CleanUp.ReferenceOTU2464	0.029419	0.0121389	-0.00233283	-0.000338645	-0.0153504	-0.015186
New.CleanUp.ReferenceOTU5097	0.00952402	-0.00922139	0.000171882	0.000648331	-0.0196409	-0.0022476
New.CleanUp.ReferenceOTU8111	0.0242207	-0.0228409	0.00157004	-0.0029123	0.00476806	-0.0129581
New.CleanUp.ReferenceOTU11648	0.0152522	-0.00349281	-0.0226552	-0.00523379	-0.0133472	0.000358586
New.CleanUp.ReferenceOTU11683	0.0202959	0.00863314	0.00818729	0.0049693	-0.0213432	-0.000844125
New.CleanUp.ReferenceOTU11990	0.00952402	-0.00922139	0.000171882	0.000648331	-0.0196409	-0.0022476
New.CleanUp.ReferenceOTU13823	0.0242207	-0.0228409	0.00157004	-0.0029123	0.00476806	-0.0129581
New.CleanUp.ReferenceOTU14013	0.0146967	-0.0136195	0.00139816	-0.00356063	0.024409	-0.0107105
New.CleanUp.ReferenceOTU17558	0.0242207	-0.0228409	0.00157004	-0.0029123	0.00476806	-0.0129581
New.CleanUp.ReferenceOTU17926	0.0100754	-0.00672181	-0.00973888	0.00578161	0.0168245	-0.0163769
New.CleanUp.ReferenceOTU18653	0.0245162	0.0144626	0.00863233	-0.0103292	0.011875	-0.00727213
New.CleanUp.ReferenceOTU20864	0.00217876	-0.0149025	-0.000388682	0.00117313	0.0187171	0.0205794
New.CleanUp.ReferenceOTU21067	0.0254686	0.00423501	0.00941357	0.000760336	0.0227067	-0.00930708
New.CleanUp.ReferenceOTU21958	0.0208473	0.0111327	-0.00172348	0.0101026	0.0151222	-0.0149734
New.CleanUp.ReferenceOTU21970	0.00572822	0.00572858	-0.0228271	-0.00588212	0.00629372	0.00260618
New.CleanUp.ReferenceOTU25226	0.000952356	-0.0102276	0.000781239	0.0110895	0.0108317	-0.00203495
New.CleanUp.ReferenceOTU28394	0.0100754	-0.00672181	-0.00973888	0.00578161	0.0168245	-0.0163769
New.CleanUp.ReferenceOTU29028	0.0137444	-0.00339193	0.000616923	-0.0146502	0.0135773	-0.0086756
New.CleanUp.ReferenceOTU30054	0.019895	0.0213603	-0.00250471	-0.000986976	0.00429053	-0.0129384
New.CleanUp.ReferenceOTU32406	0.000952356	-0.0102276	0.000781239	0.0110895	0.0108317	-0.00203495
New.CleanUp.ReferenceOTU33839	0.0146967	-0.0136195	0.00139816	-0.00356063	0.024409	-0.0107105
New.CleanUp.ReferenceOTU37214	0.0249172	0.00173543	0.0193243	-0.00437294	-0.0137587	0.00482218
New.CleanUp.ReferenceOTU39673	0.0100754	-0.00672181	-0.00973888	0.00578161	0.0168245	-0.0163769
New.CleanUp.ReferenceOTU45522	0.0117242	0.00762694	0.00879665	0.0154105	0.00912941	-0.000631478
New.CleanUp.ReferenceOTU47171	0.0153931	0.0109568	0.0191525	-0.00502127	0.00588225	0.00706978
New.CleanUp.ReferenceOTU48738	0.0349926	-0.00498638	0.00958545	0.00140867	0.00306579	-0.0115547
New.CleanUp.ReferenceOTU52315	0.00462127	-0.0068977	0.011137	-0.00934224	0.00758452	0.00566631
New.CleanUp.ReferenceOTU53848	0.0107719	0.0178545	0.00801541	0.00432097	-0.00170227	0.00140347
New.CleanUp.ReferenceOTU55688	0.0012264	-0.0046749	-0.00116992	-0.00991642	0.00788544	0.0226144
New.CleanUp.ReferenceOTU55873	0.0242207	-0.0228409	0.00157004	-0.0029123	0.00476806	-0.0129581
New.CleanUp.ReferenceOTU57191	0.0303713	0.00191132	-0.00155159	0.0107509	-0.00451873	-0.017221
New.CleanUp.ReferenceOTU59248	0.0254686	0.00423501	0.00941357	0.000760336	0.0227067	-0.00930708
New.CleanUp.ReferenceOTU59758	0.0107719	0.0178545	0.00801541	0.00432097	-0.00170227	0.00140347
New.CleanUp.ReferenceOTU63361	0.0220737	0.00645782	-0.0028934	0.000186154	0.0230076	0.00764101
New.CleanUp.ReferenceOTU64634	0.0100754	-0.00672181	-0.00973888	0.00578161	0.0168245	-0.0163769
New.CleanUp.ReferenceOTU65353	0.00462127	-0.0068977	0.011137	-0.00934224	0.00758452	0.00566631
New.CleanUp.ReferenceOTU66484	0.0163455	0.000729234	0.0199337	0.00606828	0.0167139	0.00503483
New.CleanUp.ReferenceOTU66662	0.000952356	-0.0102276	0.000781239	0.0110895	0.0108317	-0.00203495
New.CleanUp.ReferenceOTU66949	0.00557363	-0.0171253	0.0119183	0.00174731	0.0184162	0.00363136
New.CleanUp.ReferenceOTU67298	0.0146967	-0.0136195	0.00139816	-0.00356063	0.024409	-0.0107105
New.CleanUp.ReferenceOTU67818	0.00557363	-0.0171253	0.0119183	0.00174731	0.0184162	0.00363136
New.CleanUp.ReferenceOTU69158	0.0340402	0.00524121	0.00880421	-0.00968088	-0.00776589	-0.00951973
New.CleanUp.ReferenceOTU69651	0.0340402	0.00524121	0.00880421	-0.00968088	-0.00776589	-0.00951973
New.CleanUp.ReferenceOTU69738	0.0174524	0.0133555	-0.0140304	0.00952839	0.0154231	0.0019747
New.CleanUp.ReferenceOTU71446	0.0141453	-0.0161191	0.0113089	-0.00869391	-0.0120564	0.00341871
New.CleanUp.ReferenceOTU73013	0.0315977	-0.00276357	-0.00272151	0.000834485	0.00336671	0.00539342
New.CleanUp.ReferenceOTU74899	0.00952402	-0.00922139	0.000171882	0.000648331	-0.0196409	-0.0022476
New.CleanUp.ReferenceOTU76810	0.0208473	0.0111327	-0.00172348	0.0101026	0.0151222	-0.0149734
New.CleanUp.ReferenceOTU77931	0.0245162	0.0144626	0.00863233	-0.0103292	0.011875	-0.00727213
New.CleanUp.ReferenceOTU79074	0.000952356	-0.0102276	0.000781239	0.0110895	0.0108317	-0.00203495
DQ386748.1.1523	0.0208259	-0.0206181	-0.0107369	-0.00348648	0.00506898	0.00398994
KU743847.1.1799	0.0242207	-0.0228409	0.00157004	-0.0029123	0.00476806	-0.0129581
New.ReferenceOTU49	0.0208259	-0.0206181	-0.0107369	-0.00348648	0.00506898	0.00398994
New.CleanUp.ReferenceOTU19521	0.0198735	-0.0103905	-0.0115182	-0.014576	-0.0057627	0.00602489
New.CleanUp.ReferenceOTU28610	0.00952402	-0.00922139	0.000171882	0.000648331	-0.0196409	-0.0022476
New.CleanUp.ReferenceOTU59460	0.00462127	-0.0068977	0.011137	-0.00934224	0.00758452	0.00566631
New.CleanUp.ReferenceOTU59757	0.0141453	-0.0161191	0.0113089	-0.00869391	-0.0120564	0.00341871
New.ReferenceOTU213	0	0	0	0	0	0
New.ReferenceOTU141	0	0	0	0	0	0
New.CleanUp.ReferenceOTU33564	0.00462127	-0.0068977	0.011137	-0.00934224	0.00758452	0.00566631
New.CleanUp.ReferenceOTU44077	-0.0224746	0.00626935	-0.00779861	-0.00614243	0.00262609	-0.0197353
KJ757867.1.1810	0.0141453	-0.0161191	0.0113089	-0.00869391	-0.0120564	0.00341871
New.ReferenceOTU80	0.00952402	-0.00922139	0.000171882	0.000648331	-0.0196409	-0.0022476
New.CleanUp.ReferenceOTU1881	0.00952402	-0.00922139	0.000171882	0.000648331	-0.0196409	-0.0022476
New.CleanUp.ReferenceOTU9137	0.0146967	-0.0136195	0.00139816	-0.00356063	0.024409	-0.0107105
New.CleanUp.ReferenceOTU9992	0.00612915	-0.00699859	-0.0121351	7.41e-05	-0.01934	0.0147005
New.CleanUp.ReferenceOTU11846	0.00912309	0.00350578	-0.0105201	-0.00530794	0.0059928	-0.0143419
New.CleanUp.ReferenceOTU19006	0.0100754	-0.00672181	-0.00973888	0.00578161	0.0168245	-0.0163769
New.CleanUp.ReferenceOTU23813	0.00912309	0.00350578	-0.0105201	-0.00530794	0.0059928	-0.0143419
New.CleanUp.ReferenceOTU29411	0.0141453	-0.0161191	0.0113089	-0.00869391	-0.0120564	0.00341871
New.CleanUp.ReferenceOTU35381	0.0141453	-0.0161191	0.0113089	-0.00869391	-0.0120564	0.00341871
New.CleanUp.ReferenceOTU44704	0.0107719	0.0178545	0.00801541	0.00432097	-0.00170227	0.00140347
New.CleanUp.ReferenceOTU55660	0.0150977	-0.0263467	0.0120902	0.00239564	-0.00122474	0.00138376
New.CleanUp.ReferenceOTU56050	0.0146967	-0.0136195	0.00139816	-0.00356063	0.024409	-0.0107105
New.CleanUp.ReferenceOTU56517	0.00952402	-0.00922139	0.000171882	0.000648331	-0.0196409	-0.0022476
New.CleanUp.ReferenceOTU62039	0.0107719	0.0178545	0.00801541	0.00432097	-0.00170227	0.00140347
DQ504325.1.1684	0.00952402	-0.00922139	0.000171882	0.000648331	-0.0196409	-0.0022476
LC054930.1.1771	0.0315977	-0.00276357	-0.00272151	0.000834485	0.00336671	0.00539342
KJ758221.1.1803	-0.0165001	-0.0235831	0.0148117	0.00156116	-0.00459145	-0.00400965
KJ764223.1.1893	0	0	0	0	0	0
KJ757356.1.1795	-0.0162046	0.0137204	0.021874	-0.00585575	0.00251554	0.00167636
KJ763635.1.1804	0.0232684	-0.0126133	0.000788805	-0.0140018	-0.00606362	-0.0109232
KJ763891.1.1800	-0.0129506	-0.00295204	-0.00762672	-0.0054941	-0.0170148	-0.0219829
GU819864.1.1219	0.0198735	-0.0103905	-0.0115182	-0.014576	-0.0057627	0.00602489
AB626150.1.1790	-0.0245162	-0.0144626	-0.00863233	0.0103292	-0.011875	0.00727213
KJ762844.1.1802	-0.0129506	-0.00295204	-0.00762672	-0.0054941	-0.0170148	-0.0219829
KJ757157.1.1806	0	0	0	0	0	0
FJ000199.1.1378	-0.0107719	-0.0178545	-0.00801541	-0.00432097	0.00170227	-0.00140347
AJ506972.1.1802	-0.000952356	0.0102276	-0.000781239	-0.0110895	-0.0108317	0.00203495
AJ968729.1.1806	-0.0107719	-0.0178545	-0.00801541	-0.00432097	0.00170227	-0.00140347
JF791024.1.1777	-0.0153931	-0.0109568	-0.0191525	0.00502127	-0.00588225	-0.00706978
KJ758159.1.1804	-0.0260241	-0.0143617	0.0146398	0.000912827	0.0150495	-0.00176206
New.CleanUp.ReferenceOTU10695	-0.0315977	0.00276357	0.00272151	-0.000834485	-0.00336671	-0.00539342
New.CleanUp.ReferenceOTU23157	0.00339487	-0.00222281	0.012307	0.000574181	-0.00030092	-0.0169481
New.CleanUp.ReferenceOTU37519	-0.00339487	0.00222281	-0.012307	-0.000574181	0.00030092	0.0169481
New.CleanUp.ReferenceOTU64766	0.00462127	-0.0068977	0.011137	-0.00934224	0.00758452	0.00566631
New.CleanUp.ReferenceOTU65833	-0.0315977	0.00276357	0.00272151	-0.000834485	-0.00336671	-0.00539342
New.CleanUp.ReferenceOTU70650	-0.0340402	-0.00524121	-0.00880421	0.00968088	0.00776589	0.00951973
New.CleanUp.ReferenceOTU76243	0.0141453	-0.0161191	0.0113089	-0.00869391	-0.0120564	0.00341871
New.CleanUp.ReferenceOTU15852	0.00557363	-0.0171253	0.0119183	0.00174731	0.0184162	0.00363136
New.CleanUp.ReferenceOTU16617	0.000952356	-0.0102276	0.000781239	0.0110895	0.0108317	-0.00203495
New.CleanUp.ReferenceOTU16706	0.00462127	-0.0068977	0.011137	-0.00934224	0.00758452	0.00566631
New.CleanUp.ReferenceOTU17313	0.00912309	0.00350578	-0.0105201	-0.00530794	0.0059928	-0.0143419
New.CleanUp.ReferenceOTU17913	0.0100754	-0.00672181	-0.00973888	0.00578161	0.0168245	-0.0163769
New.CleanUp.ReferenceOTU18352	-0.0315977	0.00276357	0.00272151	-0.000834485	-0.00336671	-0.00539342
New.CleanUp.ReferenceOTU19945	0.000952356	-0.0102276	0.000781239	0.0110895	0.0108317	-0.00203495
New.CleanUp.ReferenceOTU20499	0.0186471	-0.00571561	-0.0103482	-0.00465961	-0.0136481	-0.0165895
New.CleanUp.ReferenceOTU21020	0.0104764	-0.019449	0.000953121	0.0117379	-0.00880926	-0.00428254
New.CleanUp.ReferenceOTU21221	0.0152522	-0.00349281	-0.0226552	-0.00523379	-0.0133472	0.000358586
New.CleanUp.ReferenceOTU21691	0.0315977	-0.00276357	-0.00272151	0.000834485	0.00336671	0.00539342
New.CleanUp.ReferenceOTU21821	0.000952356	-0.0102276	0.000781239	0.0110895	0.0108317	-0.00203495
New.CleanUp.ReferenceOTU21878	0.0150977	-0.0263467	0.0120902	0.00239564	-0.00122474	0.00138376
New.CleanUp.ReferenceOTU22388	0.000952356	-0.0102276	0.000781239	0.0110895	0.0108317	-0.00203495
New.CleanUp.ReferenceOTU22578	0.00912309	0.00350578	-0.0105201	-0.00530794	0.0059928	-0.0143419
New.CleanUp.ReferenceOTU22716	0.0186471	-0.00571561	-0.0103482	-0.00465961	-0.0136481	-0.0165895
New.CleanUp.ReferenceOTU22989	0	0	0	0	0	0
New.CleanUp.ReferenceOTU24301	0.000952356	-0.0102276	0.000781239	0.0110895	0.0108317	-0.00203495
New.CleanUp.ReferenceOTU25221	0.000952356	-0.0102276	0.000781239	0.0110895	0.0108317	-0.00203495
New.CleanUp.ReferenceOTU25275	-0.0107719	-0.0178545	-0.00801541	-0.00432097	0.00170227	-0.00140347
New.CleanUp.ReferenceOTU26236	0.0340402	0.00524121	0.00880421	-0.00968088	-0.00776589	-0.00951973
New.CleanUp.ReferenceOTU26360	0.000952356	-0.0102276	0.000781239	0.0110895	0.0108317	-0.00203495
New.CleanUp.ReferenceOTU26584	0.0186471	-0.00571561	-0.0103482	-0.00465961	-0.0136481	-0.0165895
New.CleanUp.ReferenceOTU27012	0.00462127	-0.0068977	0.011137	-0.00934224	0.00758452	0.00566631
New.CleanUp.ReferenceOTU27471	-0.0315977	0.00276357	0.00272151	-0.000834485	-0.00336671	-0.00539342
New.CleanUp.ReferenceOTU27475	-0.0349926	0.00498638	-0.00958545	-0.00140867	-0.00306579	0.0115547
New.CleanUp.ReferenceOTU27508	0.00952402	-0.00922139	0.000171882	0.000648331	-0.0196409	-0.0022476
New.CleanUp.ReferenceOTU27656	0.000952356	-0.0102276	0.000781239	0.0110895	0.0108317	-0.00203495
New.CleanUp.ReferenceOTU27906	0.00668058	-0.00449901	-0.0220458	0.00520742	0.0171254	0.000571234
New.CleanUp.ReferenceOTU27998	0.0208259	-0.0206181	-0.0107369	-0.00348648	0.00506898	0.00398994
New.CleanUp.ReferenceOTU28264	0.00217876	-0.0149025	-0.000388682	0.00117313	0.0187171	0.0205794
New.CleanUp.ReferenceOTU28342	0.0146967	-0.0136195	0.00139816	-0.00356063	0.024409	-0.0107105
New.CleanUp.ReferenceOTU28398	0.00462127	-0.0068977	0.011137	-0.00934224	0.00758452	0.00566631
New.CleanUp.ReferenceOTU29157	-0.0178534	-0.00062835	0.00333844	-0.0154847	0.0102106	-0.014069
New.CleanUp.ReferenceOTU29173	0.0232684	-0.0126133	0.000788805	-0.0140018	-0.00606362	-0.0109232
New.CleanUp.ReferenceOTU29406	0.00708151	-0.0172262	-0.0113538	0.0111637	-0.00850834	0.0126655
New.CleanUp.ReferenceOTU29734	0.00952402	-0.00922139	0.000171882	0.000648331	-0.0196409	-0.0022476
New.CleanUp.ReferenceOTU29929	-0.00339487	0.00222281	-0.012307	-0.000574181	0.00030092	0.0169481
New.CleanUp.ReferenceOTU29960	-0.016901	-0.0108559	0.00411968	-0.00439512	0.0210423	-0.016104
New.CleanUp.ReferenceOTU30675	0.0186471	-0.00571561	-0.0103482	-0.00465961	-0.0136481	-0.0165895
New.CleanUp.ReferenceOTU32206	0.0104764	-0.019449	0.000953121	0.0117379	-0.00880926	-0.00428254
New.CleanUp.ReferenceOTU32271	0.000952356	-0.0102276	0.000781239	0.0110895	0.0108317	-0.00203495
New.CleanUp.ReferenceOTU33019	0.00952402	-0.00922139	0.000171882	0.000648331	-0.0196409	-0.0022476
New.CleanUp.ReferenceOTU33198	0.0137444	-0.00339193	0.000616923	-0.0146502	0.0135773	-0.0086756
New.CleanUp.ReferenceOTU33245	0.000952356	-0.0102276	0.000781239	0.0110895	0.0108317	-0.00203495
New.CleanUp.ReferenceOTU33256	0.0104764	-0.019449	0.000953121	0.0117379	-0.00880926	-0.00428254
New.CleanUp.ReferenceOTU33570	-0.00339487	0.00222281	-0.012307	-0.000574181	0.00030092	0.0169481
New.CleanUp.ReferenceOTU33662	0.000952356	-0.0102276	0.000781239	0.0110895	0.0108317	-0.00203495
New.CleanUp.ReferenceOTU33852	-0.0315977	0.00276357	0.00272151	-0.000834485	-0.00336671	-0.00539342
New.CleanUp.ReferenceOTU35062	-0.0306454	-0.00746402	0.00350275	0.0102551	0.00746497	-0.00742836
New.CleanUp.ReferenceOTU35711	0.00952402	-0.00922139	0.000171882	0.000648331	-0.0196409	-0.0022476
New.CleanUp.ReferenceOTU37777	0.0186471	-0.00571561	-0.0103482	-0.00465961	-0.0136481	-0.0165895
New.CleanUp.ReferenceOTU37824	0.000952356	-0.0102276	0.000781239	0.0110895	0.0108317	-0.00203495
New.CleanUp.ReferenceOTU38102	0.00952402	-0.00922139	0.000171882	0.000648331	-0.0196409	-0.0022476
New.CleanUp.ReferenceOTU38223	0.0150977	-0.0263467	0.0120902	0.00239564	-0.00122474	0.00138376
New.CleanUp.ReferenceOTU39000	-0.0315977	0.00276357	0.00272151	-0.000834485	-0.00336671	-0.00539342
New.CleanUp.ReferenceOTU39551	-0.0178534	-0.00062835	0.00333844	-0.0154847	0.0102106	-0.014069
New.CleanUp.ReferenceOTU39792	-0.0349926	0.00498638	-0.00958545	-0.00140867	-0.00306579	0.0115547
New.CleanUp.ReferenceOTU39996	0.0146967	-0.0136195	0.00139816	-0.00356063	0.024409	-0.0107105
New.CleanUp.ReferenceOTU41405	0.00952402	-0.00922139	0.000171882	0.000648331	-0.0196409	-0.0022476
New.CleanUp.ReferenceOTU42252	-0.0162046	0.0137204	0.021874	-0.00585575	0.00251554	0.00167636
New.CleanUp.ReferenceOTU42396	0.0137444	-0.00339193	0.000616923	-0.0146502	0.0135773	-0.0086756
New.CleanUp.ReferenceOTU42904	-0.0306454	-0.00746402	0.00350275	0.0102551	0.00746497	-0.00742836
New.CleanUp.ReferenceOTU44054	0.00557363	-0.0171253	0.0119183	0.00174731	0.0184162	0.00363136
New.CleanUp.ReferenceOTU44087	0.00952402	-0.00922139	0.000171882	0.000648331	-0.0196409	-0.0022476
New.CleanUp.ReferenceOTU44373	0.0104764	-0.019449	0.000953121	0.0117379	-0.00880926	-0.00428254
New.CleanUp.ReferenceOTU45059	0.0113019	-0.0113967	-0.0109088	-0.00413481	0.0247099	0.00623754
New.CleanUp.ReferenceOTU45100	-0.0349926	0.00498638	-0.00958545	-0.00140867	-0.00306579	0.0115547
New.CleanUp.ReferenceOTU45275	0.0186471	-0.00571561	-0.0103482	-0.00465961	-0.0136481	-0.0165895
New.CleanUp.ReferenceOTU46086	0.00557363	-0.0171253	0.0119183	0.00174731	0.0184162	0.00363136
New.CleanUp.ReferenceOTU46766	0.00952402	-0.00922139	0.000171882	0.000648331	-0.0196409	-0.0022476
New.CleanUp.ReferenceOTU46957	0.00912309	0.00350578	-0.0105201	-0.00530794	0.0059928	-0.0143419
New.CleanUp.ReferenceOTU47440	-0.0315977	0.00276357	0.00272151	-0.000834485	-0.00336671	-0.00539342
New.CleanUp.ReferenceOTU47518	0.0104764	-0.019449	0.000953121	0.0117379	-0.00880926	-0.00428254
New.CleanUp.ReferenceOTU47536	0.0150977	-0.0263467	0.0120902	0.00239564	-0.00122474	0.00138376
New.CleanUp.ReferenceOTU47550	0.0104764	-0.019449	0.000953121	0.0117379	-0.00880926	-0.00428254
New.CleanUp.ReferenceOTU47734	0.0117028	-0.0241239	-0.0002168	0.00182146	-0.000923823	0.0183319
New.CleanUp.ReferenceOTU48124	0.0146967	-0.0136195	0.00139816	-0.00356063	0.024409	-0.0107105
New.CleanUp.ReferenceOTU48234	0.0104764	-0.019449	0.000953121	0.0117379	-0.00880926	-0.00428254
New.CleanUp.ReferenceOTU48311	-0.0211214	-0.0166854	0.00367463	0.0109034	-0.012176	-0.00967596
New.CleanUp.ReferenceOTU49259	0.00462127	-0.0068977	0.011137	-0.00934224	0.00758452	0.00566631
New.CleanUp.ReferenceOTU49820	0.000952356	-0.0102276	0.000781239	0.0110895	0.0108317	-0.00203495
New.CleanUp.ReferenceOTU50126	0.00912309	0.00350578	-0.0105201	-0.00530794	0.0059928	-0.0143419
New.CleanUp.ReferenceOTU50862	0.0141453	-0.0161191	0.0113089	-0.00869391	-0.0120564	0.00341871
New.CleanUp.ReferenceOTU51560	0.000952356	-0.0102276	0.000781239	0.0110895	0.0108317	-0.00203495
New.CleanUp.ReferenceOTU51872	0.00557363	-0.0171253	0.0119183	0.00174731	0.0184162	0.00363136
New.CleanUp.ReferenceOTU51965	0.00612915	-0.00699859	-0.0121351	7.41e-05	-0.01934	0.0147005
New.CleanUp.ReferenceOTU52014	0.0146967	-0.0136195	0.00139816	-0.00356063	0.024409	-0.0107105
New.CleanUp.ReferenceOTU52302	-0.0153931	-0.0109568	-0.0191525	0.00502127	-0.00588225	-0.00706978
New.CleanUp.ReferenceOTU52661	-0.00244251	-0.00800479	-0.0115257	0.0105154	0.0111326	0.0149131
New.CleanUp.ReferenceOTU53859	-0.00339487	0.00222281	-0.012307	-0.000574181	0.00030092	0.0169481
New.CleanUp.ReferenceOTU53907	0.00462127	-0.0068977	0.011137	-0.00934224	0.00758452	0.00566631
New.CleanUp.ReferenceOTU54282	0.00912309	0.00350578	-0.0105201	-0.00530794	0.0059928	-0.0143419
New.CleanUp.ReferenceOTU54652	-0.0260241	-0.0143617	0.0146398	0.000912827	0.0150495	-0.00176206
New.CleanUp.ReferenceOTU54662	0.0100754	-0.00672181	-0.00973888	0.00578161	0.0168245	-0.0163769
New.CleanUp.ReferenceOTU54696	0.00952402	-0.00922139	0.000171882	0.000648331	-0.0196409	-0.0022476
New.CleanUp.ReferenceOTU54742	0.00952402	-0.00922139	0.000171882	0.000648331	-0.0196409	-0.0022476
New.CleanUp.ReferenceOTU54810	0.0137444	-0.00339193	0.000616923	-0.0146502	0.0135773	-0.0086756
New.CleanUp.ReferenceOTU55906	0.00952402	-0.00922139	0.000171882	0.000648331	-0.0196409	-0.0022476
New.CleanUp.ReferenceOTU56222	0.0146967	-0.0136195	0.00139816	-0.00356063	0.024409	-0.0107105
New.CleanUp.ReferenceOTU57660	-0.0315977	0.00276357	0.00272151	-0.000834485	-0.00336671	-0.00539342
New.CleanUp.ReferenceOTU57868	0.0104764	-0.019449	0.000953121	0.0117379	-0.00880926	-0.00428254
New.CleanUp.ReferenceOTU57871	0.00339487	-0.00222281	0.012307	0.000574181	-0.00030092	-0.0169481
New.CleanUp.ReferenceOTU58172	0.0141453	-0.0161191	0.0113089	-0.00869391	-0.0120564	0.00341871
New.CleanUp.ReferenceOTU58727	0.00462127	-0.0068977	0.011137	-0.00934224	0.00758452	0.00566631
New.CleanUp.ReferenceOTU58996	0.0195995	-0.0159432	-0.009567	0.00642994	-0.00281646	-0.0186245
New.CleanUp.ReferenceOTU59640	0.0100754	-0.00672181	-0.00973888	0.00578161	0.0168245	-0.0163769
New.CleanUp.ReferenceOTU59670	-0.0340402	-0.00524121	-0.00880421	0.00968088	0.00776589	0.00951973
New.CleanUp.ReferenceOTU59732	-0.0315977	0.00276357	0.00272151	-0.000834485	-0.00336671	-0.00539342
New.CleanUp.ReferenceOTU59771	0.0232684	-0.0126133	0.000788805	-0.0140018	-0.00606362	-0.0109232
New.CleanUp.ReferenceOTU60155	-0.00737699	-0.0200773	0.00429156	-0.00374679	0.00140135	-0.0183516
New.CleanUp.ReferenceOTU60380	0.0195995	-0.0159432	-0.009567	0.00642994	-0.00281646	-0.0186245
New.CleanUp.ReferenceOTU61128	0.0220737	0.00645782	-0.0028934	0.000186154	0.0230076	0.00764101
New.CleanUp.ReferenceOTU61340	0.0242207	-0.0228409	0.00157004	-0.0029123	0.00476806	-0.0129581
New.CleanUp.ReferenceOTU61370	-0.0315977	0.00276357	0.00272151	-0.000834485	-0.00336671	-0.00539342
New.CleanUp.ReferenceOTU61484	-0.0349926	0.00498638	-0.00958545	-0.00140867	-0.00306579	0.0115547
New.CleanUp.ReferenceOTU61856	0.0107719	0.0178545	0.00801541	0.00432097	-0.00170227	0.00140347
New.CleanUp.ReferenceOTU62544	-0.00339487	0.00222281	-0.012307	-0.000574181	0.00030092	0.0169481
New.CleanUp.ReferenceOTU62892	-0.0315977	0.00276357	0.00272151	-0.000834485	-0.00336671	-0.00539342
New.CleanUp.ReferenceOTU63195	0.00462127	-0.0068977	0.011137	-0.00934224	0.00758452	0.00566631
New.CleanUp.ReferenceOTU63484	0.0186471	-0.00571561	-0.0103482	-0.00465961	-0.0136481	-0.0165895
New.CleanUp.ReferenceOTU63633	0.00217876	-0.0149025	-0.000388682	0.00117313	0.0187171	0.0205794
New.CleanUp.ReferenceOTU63740	0.000952356	-0.0102276	0.000781239	0.0110895	0.0108317	-0.00203495
New.CleanUp.ReferenceOTU63790	0.00912309	0.00350578	-0.0105201	-0.00530794	0.0059928	-0.0143419
New.CleanUp.ReferenceOTU64148	0.00572822	0.00572858	-0.0228271	-0.00588212	0.00629372	0.00260618
New.CleanUp.ReferenceOTU64205	0.00912309	0.00350578	-0.0105201	-0.00530794	0.0059928	-0.0143419
New.CleanUp.ReferenceOTU64264	0.00952402	-0.00922139	0.000171882	0.000648331	-0.0196409	-0.0022476
New.CleanUp.ReferenceOTU64461	0.00912309	0.00350578	-0.0105201	-0.00530794	0.0059928	-0.0143419
New.CleanUp.ReferenceOTU64950	0.00952402	-0.00922139	0.000171882	0.000648331	-0.0196409	-0.0022476
New.CleanUp.ReferenceOTU65001	0.0150977	-0.0263467	0.0120902	0.00239564	-0.00122474	0.00138376
New.CleanUp.ReferenceOTU65294	-0.0315977	0.00276357	0.00272151	-0.000834485	-0.00336671	-0.00539342
New.CleanUp.ReferenceOTU65804	-0.00737699	-0.0200773	0.00429156	-0.00374679	0.00140135	-0.0183516
New.CleanUp.ReferenceOTU66357	0.00952402	-0.00922139	0.000171882	0.000648331	-0.0196409	-0.0022476
New.CleanUp.ReferenceOTU66383	0.0137444	-0.00339193	0.000616923	-0.0146502	0.0135773	-0.0086756
New.CleanUp.ReferenceOTU66444	0.000952356	-0.0102276	0.000781239	0.0110895	0.0108317	-0.00203495
New.CleanUp.ReferenceOTU66782	0.00557363	-0.0171253	0.0119183	0.00174731	0.0184162	0.00363136
New.CleanUp.ReferenceOTU67287	0.0242207	-0.0228409	0.00157004	-0.0029123	0.00476806	-0.0129581
New.CleanUp.ReferenceOTU67310	0.00952402	-0.00922139	0.000171882	0.000648331	-0.0196409	-0.0022476
New.CleanUp.ReferenceOTU67321	-0.00339487	0.00222281	-0.012307	-0.000574181	0.00030092	0.0169481
New.CleanUp.ReferenceOTU67377	0.000952356	-0.0102276	0.000781239	0.0110895	0.0108317	-0.00203495
New.CleanUp.ReferenceOTU67452	-0.00244251	-0.00800479	-0.0115257	0.0105154	0.0111326	0.0149131
New.CleanUp.ReferenceOTU67606	0.0104764	-0.019449	0.000953121	0.0117379	-0.00880926	-0.00428254
New.CleanUp.ReferenceOTU67689	0.0195995	-0.0159432	-0.009567	0.00642994	-0.00281646	-0.0186245
New.CleanUp.ReferenceOTU68004	0.00952402	-0.00922139	0.000171882	0.000648331	-0.0196409	-0.0022476
New.CleanUp.ReferenceOTU68229	0.0104764	-0.019449	0.000953121	0.0117379	-0.00880926	-0.00428254
New.CleanUp.ReferenceOTU68914	0.0146967	-0.0136195	0.00139816	-0.00356063	0.024409	-0.0107105
New.CleanUp.ReferenceOTU69205	-0.00339487	0.00222281	-0.012307	-0.000574181	0.00030092	0.0169481
New.CleanUp.ReferenceOTU69584	0.0100754	-0.00672181	-0.00973888	0.00578161	0.0168245	-0.0163769
New.ReferenceOTU82	-0.029419	-0.0121389	0.00233283	0.000338645	0.0153504	0.015186
New.ReferenceOTU88	0.0220737	0.00645782	-0.0028934	0.000186154	0.0230076	0.00764101
New.ReferenceOTU264	-0.019895	-0.0213603	0.00250471	0.000986976	-0.00429053	0.0129384
New.CleanUp.ReferenceOTU408	0.00952402	-0.00922139	0.000171882	0.000648331	-0.0196409	-0.0022476
New.CleanUp.ReferenceOTU587	0.0113019	-0.0113967	-0.0109088	-0.00413481	0.0247099	0.00623754
New.CleanUp.ReferenceOTU1518	0.00912309	0.00350578	-0.0105201	-0.00530794	0.0059928	-0.0143419
New.CleanUp.ReferenceOTU1644	0.00557363	-0.0171253	0.0119183	0.00174731	0.0184162	0.00363136
New.CleanUp.ReferenceOTU1794	0.00612915	-0.00699859	-0.0121351	7.41e-05	-0.01934	0.0147005
New.CleanUp.ReferenceOTU2095	0.00952402	-0.00922139	0.000171882	0.000648331	-0.0196409	-0.0022476
New.CleanUp.ReferenceOTU2407	0.00912309	0.00350578	-0.0105201	-0.00530794	0.0059928	-0.0143419
New.CleanUp.ReferenceOTU3255	0.00462127	-0.0068977	0.011137	-0.00934224	0.00758452	0.00566631
New.CleanUp.ReferenceOTU5100	0.00462127	-0.0068977	0.011137	-0.00934224	0.00758452	0.00566631
New.CleanUp.ReferenceOTU5335	0.0254686	0.00423501	0.00941357	0.000760336	0.0227067	-0.00930708
New.CleanUp.ReferenceOTU5357	-0.029419	-0.0121389	0.00233283	0.000338645	0.0153504	0.015186
New.CleanUp.ReferenceOTU5482	-0.0119983	-0.0131796	-0.00684549	0.00559545	-0.00618317	-0.0240179
New.CleanUp.ReferenceOTU6185	0.00217876	-0.0149025	-0.000388682	0.00117313	0.0187171	0.0205794
New.CleanUp.ReferenceOTU6612	0.00912309	0.00350578	-0.0105201	-0.00530794	0.0059928	-0.0143419
New.CleanUp.ReferenceOTU7141	-0.00339487	0.00222281	-0.012307	-0.000574181	0.00030092	0.0169481
New.CleanUp.ReferenceOTU7381	0.00952402	-0.00922139	0.000171882	0.000648331	-0.0196409	-0.0022476
New.CleanUp.ReferenceOTU7738	0.00557363	-0.0171253	0.0119183	0.00174731	0.0184162	0.00363136
New.CleanUp.ReferenceOTU7860	0.00912309	0.00350578	-0.0105201	-0.00530794	0.0059928	-0.0143419
New.CleanUp.ReferenceOTU7944	0.0195995	-0.0159432	-0.009567	0.00642994	-0.00281646	-0.0186245
New.CleanUp.ReferenceOTU8073	0.0100754	-0.00672181	-0.00973888	0.00578161	0.0168245	-0.0163769
New.CleanUp.ReferenceOTU8283	-0.0129506	-0.00295204	-0.00762672	-0.0054941	-0.0170148	-0.0219829
New.CleanUp.ReferenceOTU8402	0.00952402	-0.00922139	0.000171882	0.000648331	-0.0196409	-0.0022476
New.CleanUp.ReferenceOTU8653	-0.0303713	-0.00191132	0.00155159	-0.0107509	0.00451873	0.017221
New.CleanUp.ReferenceOTU9796	0.00708151	-0.0172262	-0.0113538	0.0111637	-0.00850834	0.0126655
New.CleanUp.ReferenceOTU10278	0.000952356	-0.0102276	0.000781239	0.0110895	0.0108317	-0.00203495
New.CleanUp.ReferenceOTU10488	0.00557363	-0.0171253	0.0119183	0.00174731	0.0184162	0.00363136
New.CleanUp.ReferenceOTU10890	0.000952356	-0.0102276	0.000781239	0.0110895	0.0108317	-0.00203495
New.CleanUp.ReferenceOTU12379	0.0208259	-0.0206181	-0.0107369	-0.00348648	0.00506898	0.00398994
New.CleanUp.ReferenceOTU12527	0.00952402	-0.00922139	0.000171882	0.000648331	-0.0196409	-0.0022476
New.CleanUp.ReferenceOTU13645	-0.00339487	0.00222281	-0.012307	-0.000574181	0.00030092	0.0169481
New.CleanUp.ReferenceOTU13698	0.00912309	0.00350578	-0.0105201	-0.00530794	0.0059928	-0.0143419
New.CleanUp.ReferenceOTU14162	0.00952402	-0.00922139	0.000171882	0.000648331	-0.0196409	-0.0022476
New.CleanUp.ReferenceOTU14739	0.00912309	0.00350578	-0.0105201	-0.00530794	0.0059928	-0.0143419
New.CleanUp.ReferenceOTU14839	0.000952356	-0.0102276	0.000781239	0.0110895	0.0108317	-0.00203495
New.CleanUp.ReferenceOTU14892	0.0104764	-0.019449	0.000953121	0.0117379	-0.00880926	-0.00428254
New.CleanUp.ReferenceOTU14916	0.0146967	-0.0136195	0.00139816	-0.00356063	0.024409	-0.0107105
New.CleanUp.ReferenceOTU15200	0.0146967	-0.0136195	0.00139816	-0.00356063	0.024409	-0.0107105
JF826393.1.1617	-0.00737699	-0.0200773	0.00429156	-0.00374679	0.00140135	-0.0183516
KJ757793.1.1806	0.0232684	-0.0126133	0.000788805	-0.0140018	-0.00606362	-0.0109232
KJ757613.1.1810	0	0	0	0	0	0
KJ759399.1.1798	-0.0260241	-0.0143617	0.0146398	0.000912827	0.0150495	-0.00176206
AM503929.1.1802	-0.00832935	-0.00984974	0.00351032	-0.0148363	-0.00943032	-0.0163166
KJ757191.1.1801	0.0242207	-0.0228409	0.00157004	-0.0029123	0.00476806	-0.0129581
KJ762862.1.1800	-0.0215223	-0.00395824	-0.00701737	0.00494712	0.0134578	-0.0217703
KJ757193.1.1802	-0.0119983	-0.0131796	-0.00684549	0.00559545	-0.00618317	-0.0240179
KJ762841.1.1801	0.0113019	-0.0113967	-0.0109088	-0.00413481	0.0247099	0.00623754
JN098211.1.1537	0.0198735	-0.0103905	-0.0115182	-0.014576	-0.0057627	0.00602489
KJ925446.1.1502	0.0232684	-0.0126133	0.000788805	-0.0140018	-0.00606362	-0.0109232
KT860951.1.1807	-0.0129506	-0.00295204	-0.00762672	-0.0054941	-0.0170148	-0.0219829
AF022194.1.1803	0.0242207	-0.0228409	0.00157004	-0.0029123	0.00476806	-0.0129581
LC054949.1.1767	0.0245162	0.0144626	0.00863233	-0.0103292	0.011875	-0.00727213
AY590483.1.1802	-0.0306454	-0.00746402	0.00350275	0.0102551	0.00746497	-0.00742836
KJ758170.1.1812	0	0	0	0	0	0
KJ757124.1.1800	-0.0174524	-0.0133555	0.0140304	-0.00952839	-0.0154231	-0.0019747
KJ757441.1.1801	-0.0215223	-0.00395824	-0.00701737	0.00494712	0.0134578	-0.0217703
KJ759690.1.1806	-0.0242207	0.0228409	-0.00157004	0.0029123	-0.00476806	0.0129581
KF751923.1.1729	0.00912309	0.00350578	-0.0105201	-0.00530794	0.0059928	-0.0143419
GU820339.1.1229	0.0195995	-0.0159432	-0.009567	0.00642994	-0.00281646	-0.0186245
KJ761545.1.1802	-0.0212482	0.00159446	-0.00896853	-0.0160588	0.0105115	0.00287907
AY590484.1.1805	-0.00832935	-0.00984974	0.00351032	-0.0148363	-0.00943032	-0.0163166
KJ758260.1.1802	0.0340402	0.00524121	0.00880421	-0.00968088	-0.00776589	-0.00951973
New.ReferenceOTU44	-0.0315977	0.00276357	0.00272151	-0.000834485	-0.00336671	-0.00539342
New.ReferenceOTU73	-0.019895	-0.0213603	0.00250471	0.000986976	-0.00429053	0.0129384
New.ReferenceOTU302	-0.00339487	0.00222281	-0.012307	-0.000574181	0.00030092	0.0169481
New.ReferenceOTU20	0	0	0	0	0	0
New.ReferenceOTU276	-0.00339487	0.00222281	-0.012307	-0.000574181	0.00030092	0.0169481
New.ReferenceOTU353	0.00952402	-0.00922139	0.000171882	0.000648331	-0.0196409	-0.0022476
New.CleanUp.ReferenceOTU70517	-0.0107719	-0.0178545	-0.00801541	-0.00432097	0.00170227	-0.00140347
New.CleanUp.ReferenceOTU70829	0.00952402	-0.00922139	0.000171882	0.000648331	-0.0196409	-0.0022476
New.CleanUp.ReferenceOTU71268	-0.0315977	0.00276357	0.00272151	-0.000834485	-0.00336671	-0.00539342
New.CleanUp.ReferenceOTU71776	0.00912309	0.00350578	-0.0105201	-0.00530794	0.0059928	-0.0143419
New.CleanUp.ReferenceOTU71889	0.00912309	0.00350578	-0.0105201	-0.00530794	0.0059928	-0.0143419
New.CleanUp.ReferenceOTU72225	0.00912309	0.00350578	-0.0105201	-0.00530794	0.0059928	-0.0143419
New.CleanUp.ReferenceOTU72369	-0.00339487	0.00222281	-0.012307	-0.000574181	0.00030092	0.0169481
New.CleanUp.ReferenceOTU72617	0.00912309	0.00350578	-0.0105201	-0.00530794	0.0059928	-0.0143419
New.CleanUp.ReferenceOTU72898	0.0242207	-0.0228409	0.00157004	-0.0029123	0.00476806	-0.0129581
New.CleanUp.ReferenceOTU73559	0.00952402	-0.00922139	0.000171882	0.000648331	-0.0196409	-0.0022476
New.CleanUp.ReferenceOTU73693	0.0198735	-0.0103905	-0.0115182	-0.014576	-0.0057627	0.00602489
New.CleanUp.ReferenceOTU74461	0.000952356	-0.0102276	0.000781239	0.0110895	0.0108317	-0.00203495
New.CleanUp.ReferenceOTU74515	-0.0107719	-0.0178545	-0.00801541	-0.00432097	0.00170227	-0.00140347
New.CleanUp.ReferenceOTU75012	0.0141453	-0.0161191	0.0113089	-0.00869391	-0.0120564	0.00341871
New.CleanUp.ReferenceOTU75392	-0.0215223	-0.00395824	-0.00701737	0.00494712	0.0134578	-0.0217703
New.CleanUp.ReferenceOTU75490	-0.00737699	-0.0200773	0.00429156	-0.00374679	0.00140135	-0.0183516
New.CleanUp.ReferenceOTU75773	0.0195995	-0.0159432	-0.009567	0.00642994	-0.00281646	-0.0186245
New.CleanUp.ReferenceOTU75876	0.019895	0.0213603	-0.00250471	-0.000986976	0.00429053	-0.0129384
New.CleanUp.ReferenceOTU76664	-0.0303713	-0.00191132	0.00155159	-0.0107509	0.00451873	0.017221
New.CleanUp.ReferenceOTU76704	0.000952356	-0.0102276	0.000781239	0.0110895	0.0108317	-0.00203495
New.CleanUp.ReferenceOTU76998	0.0186471	-0.00571561	-0.0103482	-0.00465961	-0.0136481	-0.0165895
New.CleanUp.ReferenceOTU77380	0.0186471	-0.00571561	-0.0103482	-0.00465961	-0.0136481	-0.0165895
New.CleanUp.ReferenceOTU77839	0.00912309	0.00350578	-0.0105201	-0.00530794	0.0059928	-0.0143419
New.CleanUp.ReferenceOTU78291	0.00912309	0.00350578	-0.0105201	-0.00530794	0.0059928	-0.0143419
New.CleanUp.ReferenceOTU78323	-0.0315977	0.00276357	0.00272151	-0.000834485	-0.00336671	-0.00539342
New.CleanUp.ReferenceOTU78370	0.00708151	-0.0172262	-0.0113538	0.0111637	-0.00850834	0.0126655
New.CleanUp.ReferenceOTU78429	-0.0306454	-0.00746402	0.00350275	0.0102551	0.00746497	-0.00742836
New.CleanUp.ReferenceOTU78486	0.0104764	-0.019449	0.000953121	0.0117379	-0.00880926	-0.00428254
New.CleanUp.ReferenceOTU79073	0.0137444	-0.00339193	0.000616923	-0.0146502	0.0135773	-0.0086756
New.CleanUp.ReferenceOTU79332	0.0220737	0.00645782	-0.0028934	0.000186154	0.0230076	0.00764101
New.CleanUp.ReferenceOTU79454	0.00462127	-0.0068977	0.011137	-0.00934224	0.00758452	0.00566631
New.CleanUp.ReferenceOTU79860	-0.0249172	-0.00173543	-0.0193243	0.00437294	0.0137587	-0.00482218
New.CleanUp.ReferenceOTU81020	0.00912309	0.00350578	-0.0105201	-0.00530794	0.0059928	-0.0143419
New.CleanUp.ReferenceOTU81321	-0.0178534	-0.00062835	0.00333844	-0.0154847	0.0102106	-0.014069
New.ReferenceOTU23	-0.0202959	-0.00863314	-0.00818729	-0.0049693	0.0213432	0.000844125
New.CleanUp.ReferenceOTU71476	-0.0315977	0.00276357	0.00272151	-0.000834485	-0.00336671	-0.00539342
New.CleanUp.ReferenceOTU66833	0.0100754	-0.00672181	-0.00973888	0.00578161	0.0168245	-0.0163769
New.CleanUp.ReferenceOTU74077	0.0137444	-0.00339193	0.000616923	-0.0146502	0.0135773	-0.0086756
New.CleanUp.ReferenceOTU316	0.00462127	-0.0068977	0.011137	-0.00934224	0.00758452	0.00566631
New.CleanUp.ReferenceOTU2722	0.0012264	-0.0046749	-0.00116992	-0.00991642	0.00788544	0.0226144
New.CleanUp.ReferenceOTU16707	-0.00339487	0.00222281	-0.012307	-0.000574181	0.00030092	0.0169481
New.CleanUp.ReferenceOTU16786	-0.0315977	0.00276357	0.00272151	-0.000834485	-0.00336671	-0.00539342
New.CleanUp.ReferenceOTU21212	0.00557363	-0.0171253	0.0119183	0.00174731	0.0184162	0.00363136
New.CleanUp.ReferenceOTU28677	-0.0306454	-0.00746402	0.00350275	0.0102551	0.00746497	-0.00742836
New.CleanUp.ReferenceOTU36032	0.00737699	0.0200773	-0.00429156	0.00374679	-0.00140135	0.0183516
New.CleanUp.ReferenceOTU42568	0.00737699	0.0200773	-0.00429156	0.00374679	-0.00140135	0.0183516
New.CleanUp.ReferenceOTU46366	0.0012264	-0.0046749	-0.00116992	-0.00991642	0.00788544	0.0226144
New.CleanUp.ReferenceOTU49372	0.0107719	0.0178545	0.00801541	0.00432097	-0.00170227	0.00140347
New.CleanUp.ReferenceOTU54145	-0.0202959	-0.00863314	-0.00818729	-0.0049693	0.0213432	0.000844125
New.CleanUp.ReferenceOTU56563	-0.00339487	0.00222281	-0.012307	-0.000574181	0.00030092	0.0169481
New.CleanUp.ReferenceOTU60568	0.00462127	-0.0068977	0.011137	-0.00934224	0.00758452	0.00566631
New.CleanUp.ReferenceOTU62942	0.00737699	0.0200773	-0.00429156	0.00374679	-0.00140135	0.0183516
New.CleanUp.ReferenceOTU64728	0.00557363	-0.0171253	0.0119183	0.00174731	0.0184162	0.00363136
New.CleanUp.ReferenceOTU66032	0.0306454	0.00746402	-0.00350275	-0.0102551	-0.00746497	0.00742836
New.CleanUp.ReferenceOTU69889	0.0107719	0.0178545	0.00801541	0.00432097	-0.00170227	0.00140347
KJ763500.1.1801	-0.00244251	-0.00800479	-0.0115257	0.0105154	0.0111326	0.0149131
KJ759613.1.1802	0.00557363	-0.0171253	0.0119183	0.00174731	0.0184162	0.00363136
KF129639.1.1754	0.0104764	-0.019449	0.000953121	0.0117379	-0.00880926	-0.00428254
AY129050.1.1798	0.00952402	-0.00922139	0.000171882	0.000648331	-0.0196409	-0.0022476
KJ759669.1.1803	-0.00244251	-0.00800479	-0.0115257	0.0105154	0.0111326	0.0149131
KJ757457.1.1800	0.0146967	-0.0136195	0.00139816	-0.00356063	0.024409	-0.0107105
DQ386756.1.1535	0	0	0	0	0	0
KJ759509.1.1799	-0.00244251	-0.00800479	-0.0115257	0.0105154	0.0111326	0.0149131
New.ReferenceOTU78	-0.00244251	-0.00800479	-0.0115257	0.0105154	0.0111326	0.0149131
New.ReferenceOTU152	0.0349926	-0.00498638	0.00958545	0.00140867	0.00306579	-0.0115547
New.CleanUp.ReferenceOTU266	0.0113019	-0.0113967	-0.0109088	-0.00413481	0.0247099	0.00623754
New.CleanUp.ReferenceOTU347	0.00952402	-0.00922139	0.000171882	0.000648331	-0.0196409	-0.0022476
New.CleanUp.ReferenceOTU879	0.0107719	0.0178545	0.00801541	0.00432097	-0.00170227	0.00140347
New.CleanUp.ReferenceOTU1281	-0.00244251	-0.00800479	-0.0115257	0.0105154	0.0111326	0.0149131
New.CleanUp.ReferenceOTU1998	0.0315977	-0.00276357	-0.00272151	0.000834485	0.00336671	0.00539342
New.CleanUp.ReferenceOTU2099	0.0104764	-0.019449	0.000953121	0.0117379	-0.00880926	-0.00428254
New.CleanUp.ReferenceOTU4270	0.0107719	0.0178545	0.00801541	0.00432097	-0.00170227	0.00140347
New.CleanUp.ReferenceOTU4521	0.0315977	-0.00276357	-0.00272151	0.000834485	0.00336671	0.00539342
New.CleanUp.ReferenceOTU4783	0.0254686	0.00423501	0.00941357	0.000760336	0.0227067	-0.00930708
New.CleanUp.ReferenceOTU4866	0.0315977	-0.00276357	-0.00272151	0.000834485	0.00336671	0.00539342
New.CleanUp.ReferenceOTU5617	0.0212482	-0.00159446	0.00896853	0.0160588	-0.0105115	-0.00287907
New.CleanUp.ReferenceOTU8397	0.00557363	-0.0171253	0.0119183	0.00174731	0.0184162	0.00363136
New.CleanUp.ReferenceOTU8774	-0.00339487	0.00222281	-0.012307	-0.000574181	0.00030092	0.0169481
New.CleanUp.ReferenceOTU9008	0.0141453	-0.0161191	0.0113089	-0.00869391	-0.0120564	0.00341871
New.CleanUp.ReferenceOTU11568	0.0104764	-0.019449	0.000953121	0.0117379	-0.00880926	-0.00428254
New.CleanUp.ReferenceOTU12751	0.019895	0.0213603	-0.00250471	-0.000986976	0.00429053	-0.0129384
New.CleanUp.ReferenceOTU15317	0.0165001	0.0235831	-0.0148117	-0.00156116	0.00459145	0.00400965
New.CleanUp.ReferenceOTU17970	0.00708151	-0.0172262	-0.0113538	0.0111637	-0.00850834	0.0126655
New.CleanUp.ReferenceOTU18014	0.00952402	-0.00922139	0.000171882	0.000648331	-0.0196409	-0.0022476
New.CleanUp.ReferenceOTU18209	0.00557363	-0.0171253	0.0119183	0.00174731	0.0184162	0.00363136
New.CleanUp.ReferenceOTU18919	0.0198735	-0.0103905	-0.0115182	-0.014576	-0.0057627	0.00602489
New.CleanUp.ReferenceOTU19815	0.0146967	-0.0136195	0.00139816	-0.00356063	0.024409	-0.0107105
New.CleanUp.ReferenceOTU20885	0.0212482	-0.00159446	0.00896853	0.0160588	-0.0105115	-0.00287907
New.CleanUp.ReferenceOTU21581	0.0349926	-0.00498638	0.00958545	0.00140867	0.00306579	-0.0115547
New.CleanUp.ReferenceOTU21689	0.0208259	-0.0206181	-0.0107369	-0.00348648	0.00506898	0.00398994
New.CleanUp.ReferenceOTU22861	0.0146967	-0.0136195	0.00139816	-0.00356063	0.024409	-0.0107105
New.CleanUp.ReferenceOTU25432	0.0100754	-0.00672181	-0.00973888	0.00578161	0.0168245	-0.0163769
New.CleanUp.ReferenceOTU26413	0.0315977	-0.00276357	-0.00272151	0.000834485	0.00336671	0.00539342
New.CleanUp.ReferenceOTU27177	0.0104764	-0.019449	0.000953121	0.0117379	-0.00880926	-0.00428254
New.CleanUp.ReferenceOTU27242	0.00912309	0.00350578	-0.0105201	-0.00530794	0.0059928	-0.0143419
New.CleanUp.ReferenceOTU29663	0.0186471	-0.00571561	-0.0103482	-0.00465961	-0.0136481	-0.0165895
New.CleanUp.ReferenceOTU30185	0.0150977	-0.0263467	0.0120902	0.00239564	-0.00122474	0.00138376
New.CleanUp.ReferenceOTU33504	0.0349926	-0.00498638	0.00958545	0.00140867	0.00306579	-0.0115547
New.CleanUp.ReferenceOTU34710	0.0012264	-0.0046749	-0.00116992	-0.00991642	0.00788544	0.0226144
New.CleanUp.ReferenceOTU36215	0.0141453	-0.0161191	0.0113089	-0.00869391	-0.0120564	0.00341871
New.CleanUp.ReferenceOTU41936	0.0242207	-0.0228409	0.00157004	-0.0029123	0.00476806	-0.0129581
New.CleanUp.ReferenceOTU42536	0.0349926	-0.00498638	0.00958545	0.00140867	0.00306579	-0.0115547
New.CleanUp.ReferenceOTU42969	0.00557363	-0.0171253	0.0119183	0.00174731	0.0184162	0.00363136
New.CleanUp.ReferenceOTU43036	0.0100754	-0.00672181	-0.00973888	0.00578161	0.0168245	-0.0163769
New.CleanUp.ReferenceOTU43216	0.0146967	-0.0136195	0.00139816	-0.00356063	0.024409	-0.0107105
New.CleanUp.ReferenceOTU44344	0.0107719	0.0178545	0.00801541	0.00432097	-0.00170227	0.00140347
New.CleanUp.ReferenceOTU44635	0.0174524	0.0133555	-0.0140304	0.00952839	0.0154231	0.0019747
New.CleanUp.ReferenceOTU44855	0.000952356	-0.0102276	0.000781239	0.0110895	0.0108317	-0.00203495
New.CleanUp.ReferenceOTU47416	0.00557363	-0.0171253	0.0119183	0.00174731	0.0184162	0.00363136
New.CleanUp.ReferenceOTU48683	0.00952402	-0.00922139	0.000171882	0.000648331	-0.0196409	-0.0022476
New.CleanUp.ReferenceOTU48996	0.0195995	-0.0159432	-0.009567	0.00642994	-0.00281646	-0.0186245
New.CleanUp.ReferenceOTU49633	0.0141453	-0.0161191	0.0113089	-0.00869391	-0.0120564	0.00341871
New.CleanUp.ReferenceOTU50926	0.0315977	-0.00276357	-0.00272151	0.000834485	0.00336671	0.00539342
New.CleanUp.ReferenceOTU54118	0.0315977	-0.00276357	-0.00272151	0.000834485	0.00336671	0.00539342
New.CleanUp.ReferenceOTU54525	0.0146967	-0.0136195	0.00139816	-0.00356063	0.024409	-0.0107105
New.CleanUp.ReferenceOTU55556	0.00557363	-0.0171253	0.0119183	0.00174731	0.0184162	0.00363136
New.CleanUp.ReferenceOTU57395	0.00832935	0.00984974	-0.00351032	0.0148363	0.00943032	0.0163166
New.CleanUp.ReferenceOTU57455	0.0141453	-0.0161191	0.0113089	-0.00869391	-0.0120564	0.00341871
New.CleanUp.ReferenceOTU57966	0.00557363	-0.0171253	0.0119183	0.00174731	0.0184162	0.00363136
New.CleanUp.ReferenceOTU58210	0.0141453	-0.0161191	0.0113089	-0.00869391	-0.0120564	0.00341871
New.CleanUp.ReferenceOTU58416	0.029419	0.0121389	-0.00233283	-0.000338645	-0.0153504	-0.015186
New.CleanUp.ReferenceOTU60200	0.019895	0.0213603	-0.00250471	-0.000986976	0.00429053	-0.0129384
New.CleanUp.ReferenceOTU62760	0.0254686	0.00423501	0.00941357	0.000760336	0.0227067	-0.00930708
New.CleanUp.ReferenceOTU63248	0.0146967	-0.0136195	0.00139816	-0.00356063	0.024409	-0.0107105
New.CleanUp.ReferenceOTU64316	0.0349926	-0.00498638	0.00958545	0.00140867	0.00306579	-0.0115547
New.CleanUp.ReferenceOTU66591	0.00217876	-0.0149025	-0.000388682	0.00117313	0.0187171	0.0205794
New.CleanUp.ReferenceOTU67994	0.0163455	0.000729234	0.0199337	0.00606828	0.0167139	0.00503483
New.CleanUp.ReferenceOTU68890	0.0242207	-0.0228409	0.00157004	-0.0029123	0.00476806	-0.0129581
New.CleanUp.ReferenceOTU70430	0.000952356	-0.0102276	0.000781239	0.0110895	0.0108317	-0.00203495
New.CleanUp.ReferenceOTU71980	0.0245162	0.0144626	0.00863233	-0.0103292	0.011875	-0.00727213
New.CleanUp.ReferenceOTU72631	0.00572822	0.00572858	-0.0228271	-0.00588212	0.00629372	0.00260618
New.CleanUp.ReferenceOTU73082	0.0162046	-0.0137204	-0.021874	0.00585575	-0.00251554	-0.00167636
New.CleanUp.ReferenceOTU73135	0.0104764	-0.019449	0.000953121	0.0117379	-0.00880926	-0.00428254
New.CleanUp.ReferenceOTU73596	0.00557363	-0.0171253	0.0119183	0.00174731	0.0184162	0.00363136
New.CleanUp.ReferenceOTU73643	0.0315977	-0.00276357	-0.00272151	0.000834485	0.00336671	0.00539342
New.CleanUp.ReferenceOTU74338	0.0141453	-0.0161191	0.0113089	-0.00869391	-0.0120564	0.00341871
New.CleanUp.ReferenceOTU74603	-0.00339487	0.00222281	-0.012307	-0.000574181	0.00030092	0.0169481
New.CleanUp.ReferenceOTU74801	0.0195995	-0.0159432	-0.009567	0.00642994	-0.00281646	-0.0186245
New.CleanUp.ReferenceOTU75167	-0.00339487	0.00222281	-0.012307	-0.000574181	0.00030092	0.0169481
New.CleanUp.ReferenceOTU75777	0.0349926	-0.00498638	0.00958545	0.00140867	0.00306579	-0.0115547
New.CleanUp.ReferenceOTU77749	0.000952356	-0.0102276	0.000781239	0.0110895	0.0108317	-0.00203495
New.CleanUp.ReferenceOTU78297	0.0162046	-0.0137204	-0.021874	0.00585575	-0.00251554	-0.00167636
New.CleanUp.ReferenceOTU79080	0.0107719	0.0178545	0.00801541	0.00432097	-0.00170227	0.00140347
New.CleanUp.ReferenceOTU80311	0.00952402	-0.00922139	0.000171882	0.000648331	-0.0196409	-0.0022476
New.CleanUp.ReferenceOTU80681	0.0212482	-0.00159446	0.00896853	0.0160588	-0.0105115	-0.00287907
New.CleanUp.ReferenceOTU72580	0.00557363	-0.0171253	0.0119183	0.00174731	0.0184162	0.00363136
GAPN01002113.1.1308	0.0220737	0.00645782	-0.0028934	0.000186154	0.0230076	0.00764101
GAPN01002964.889.2435	0.0315977	-0.00276357	-0.00272151	0.000834485	0.00336671	0.00539342
AY485455.1.1787	0.0146967	-0.0136195	0.00139816	-0.00356063	0.024409	-0.0107105
GAPN01002893.1.1362	0.0220737	0.00645782	-0.0028934	0.000186154	0.0230076	0.00764101
New.ReferenceOTU43	0.0220737	0.00645782	-0.0028934	0.000186154	0.0230076	0.00764101
New.CleanUp.ReferenceOTU4868	0.0113019	-0.0113967	-0.0109088	-0.00413481	0.0247099	0.00623754
New.CleanUp.ReferenceOTU5378	0.000952356	-0.0102276	0.000781239	0.0110895	0.0108317	-0.00203495
New.CleanUp.ReferenceOTU5618	0.000952356	-0.0102276	0.000781239	0.0110895	0.0108317	-0.00203495
New.CleanUp.ReferenceOTU5665	0.000952356	-0.0102276	0.000781239	0.0110895	0.0108317	-0.00203495
New.CleanUp.ReferenceOTU7195	0.0100754	-0.00672181	-0.00973888	0.00578161	0.0168245	-0.0163769
New.CleanUp.ReferenceOTU8143	0.0146967	-0.0136195	0.00139816	-0.00356063	0.024409	-0.0107105
New.CleanUp.ReferenceOTU8951	0.0174524	0.0133555	-0.0140304	0.00952839	0.0154231	0.0019747
New.CleanUp.ReferenceOTU9597	0.0100754	-0.00672181	-0.00973888	0.00578161	0.0168245	-0.0163769
New.CleanUp.ReferenceOTU9715	0.0254686	0.00423501	0.00941357	0.000760336	0.0227067	-0.00930708
New.CleanUp.ReferenceOTU12756	0.0100754	-0.00672181	-0.00973888	0.00578161	0.0168245	-0.0163769
New.CleanUp.ReferenceOTU13446	0.00217876	-0.0149025	-0.000388682	0.00117313	0.0187171	0.0205794
New.CleanUp.ReferenceOTU14598	0.0208473	0.0111327	-0.00172348	0.0101026	0.0151222	-0.0149734
New.CleanUp.ReferenceOTU15324	0.0254686	0.00423501	0.00941357	0.000760336	0.0227067	-0.00930708
New.CleanUp.ReferenceOTU15779	0.0254686	0.00423501	0.00941357	0.000760336	0.0227067	-0.00930708
New.CleanUp.ReferenceOTU17007	0.0174524	0.0133555	-0.0140304	0.00952839	0.0154231	0.0019747
New.CleanUp.ReferenceOTU20032	0.0103495	-0.00116912	-0.01169	-0.0152244	0.0138782	0.00827249
New.CleanUp.ReferenceOTU24224	0.00557363	-0.0171253	0.0119183	0.00174731	0.0184162	0.00363136
New.CleanUp.ReferenceOTU26087	0.00557363	-0.0171253	0.0119183	0.00174731	0.0184162	0.00363136
New.CleanUp.ReferenceOTU26224	0.0100754	-0.00672181	-0.00973888	0.00578161	0.0168245	-0.0163769
New.CleanUp.ReferenceOTU26848	0.0242207	-0.0228409	0.00157004	-0.0029123	0.00476806	-0.0129581
New.CleanUp.ReferenceOTU28510	0.00832935	0.00984974	-0.00351032	0.0148363	0.00943032	0.0163166
New.CleanUp.ReferenceOTU30546	0.000952356	-0.0102276	0.000781239	0.0110895	0.0108317	-0.00203495
New.CleanUp.ReferenceOTU30984	0.0117242	0.00762694	0.00879665	0.0154105	0.00912941	-0.000631478
New.CleanUp.ReferenceOTU36146	0.000952356	-0.0102276	0.000781239	0.0110895	0.0108317	-0.00203495
New.CleanUp.ReferenceOTU36184	0.00572822	0.00572858	-0.0228271	-0.00588212	0.00629372	0.00260618
New.CleanUp.ReferenceOTU42779	0.0117242	0.00762694	0.00879665	0.0154105	0.00912941	-0.000631478
New.CleanUp.ReferenceOTU46667	0.0245162	0.0144626	0.00863233	-0.0103292	0.011875	-0.00727213
New.CleanUp.ReferenceOTU48479	0.0242207	-0.0228409	0.00157004	-0.0029123	0.00476806	-0.0129581
New.CleanUp.ReferenceOTU51330	0.0137444	-0.00339193	0.000616923	-0.0146502	0.0135773	-0.0086756
New.CleanUp.ReferenceOTU53547	0.00668058	-0.00449901	-0.0220458	0.00520742	0.0171254	0.000571234
New.CleanUp.ReferenceOTU57558	0.0150977	-0.0263467	0.0120902	0.00239564	-0.00122474	0.00138376
New.CleanUp.ReferenceOTU57567	0.0100754	-0.00672181	-0.00973888	0.00578161	0.0168245	-0.0163769
New.CleanUp.ReferenceOTU57924	0.00557363	-0.0171253	0.0119183	0.00174731	0.0184162	0.00363136
New.CleanUp.ReferenceOTU59078	0.00557363	-0.0171253	0.0119183	0.00174731	0.0184162	0.00363136
New.CleanUp.ReferenceOTU60882	0.000952356	-0.0102276	0.000781239	0.0110895	0.0108317	-0.00203495
New.CleanUp.ReferenceOTU62692	0.0100754	-0.00672181	-0.00973888	0.00578161	0.0168245	-0.0163769
New.CleanUp.ReferenceOTU63101	0.000952356	-0.0102276	0.000781239	0.0110895	0.0108317	-0.00203495
New.CleanUp.ReferenceOTU63118	0.00557363	-0.0171253	0.0119183	0.00174731	0.0184162	0.00363136
New.CleanUp.ReferenceOTU66746	0.0100754	-0.00672181	-0.00973888	0.00578161	0.0168245	-0.0163769
New.CleanUp.ReferenceOTU67354	0.0146967	-0.0136195	0.00139816	-0.00356063	0.024409	-0.0107105
New.CleanUp.ReferenceOTU67380	0.00462127	-0.0068977	0.011137	-0.00934224	0.00758452	0.00566631
New.CleanUp.ReferenceOTU67661	0.0100754	-0.00672181	-0.00973888	0.00578161	0.0168245	-0.0163769
New.CleanUp.ReferenceOTU68571	-0.00612915	0.00699859	0.0121351	-7.41e-05	0.01934	-0.0147005
New.CleanUp.ReferenceOTU70157	0.000952356	-0.0102276	0.000781239	0.0110895	0.0108317	-0.00203495
New.CleanUp.ReferenceOTU70955	0.00557363	-0.0171253	0.0119183	0.00174731	0.0184162	0.00363136
New.CleanUp.ReferenceOTU75046	-0.0260241	-0.0143617	0.0146398	0.000912827	0.0150495	-0.00176206
New.CleanUp.ReferenceOTU76103	0.0100754	-0.00672181	-0.00973888	0.00578161	0.0168245	-0.0163769
New.CleanUp.ReferenceOTU77863	0.00668058	-0.00449901	-0.0220458	0.00520742	0.0171254	0.000571234
New.CleanUp.ReferenceOTU80938	0.0146967	-0.0136195	0.00139816	-0.00356063	0.024409	-0.0107105
New.CleanUp.ReferenceOTU36361	0.000952356	-0.0102276	0.000781239	0.0110895	0.0108317	-0.00203495
New.CleanUp.ReferenceOTU56949	0.000952356	-0.0102276	0.000781239	0.0110895	0.0108317	-0.00203495
AY179994.1.1783	0.0242207	-0.0228409	0.00157004	-0.0029123	0.00476806	-0.0129581
KC771176.1.1743	0.0113019	-0.0113967	-0.0109088	-0.00413481	0.0247099	0.00623754
New.ReferenceOTU104	-0.00952402	0.00922139	-0.000171882	-0.000648331	0.0196409	0.0022476
New.ReferenceOTU142	0.0162046	-0.0137204	-0.021874	0.00585575	-0.00251554	-0.00167636
New.ReferenceOTU275	0.0242207	-0.0228409	0.00157004	-0.0029123	0.00476806	-0.0129581
New.ReferenceOTU13	0.0242207	-0.0228409	0.00157004	-0.0029123	0.00476806	-0.0129581
New.ReferenceOTU165	0.00339487	-0.00222281	0.012307	0.000574181	-0.00030092	-0.0169481
New.CleanUp.ReferenceOTU134	0.0117242	0.00762694	0.00879665	0.0154105	0.00912941	-0.000631478
New.CleanUp.ReferenceOTU1008	0.0146967	-0.0136195	0.00139816	-0.00356063	0.024409	-0.0107105
New.CleanUp.ReferenceOTU2530	0.0162046	-0.0137204	-0.021874	0.00585575	-0.00251554	-0.00167636
New.CleanUp.ReferenceOTU12664	0.000952356	-0.0102276	0.000781239	0.0110895	0.0108317	-0.00203495
New.CleanUp.ReferenceOTU20126	0.0100754	-0.00672181	-0.00973888	0.00578161	0.0168245	-0.0163769
New.CleanUp.ReferenceOTU22243	0.0195995	-0.0159432	-0.009567	0.00642994	-0.00281646	-0.0186245
New.CleanUp.ReferenceOTU22743	0.0186471	-0.00571561	-0.0103482	-0.00465961	-0.0136481	-0.0165895
New.CleanUp.ReferenceOTU28515	-0.029419	-0.0121389	0.00233283	0.000338645	0.0153504	0.015186
New.CleanUp.ReferenceOTU32689	0.000952356	-0.0102276	0.000781239	0.0110895	0.0108317	-0.00203495
New.CleanUp.ReferenceOTU33741	0.0186471	-0.00571561	-0.0103482	-0.00465961	-0.0136481	-0.0165895
New.CleanUp.ReferenceOTU33930	0.0349926	-0.00498638	0.00958545	0.00140867	0.00306579	-0.0115547
New.CleanUp.ReferenceOTU40034	-0.0178534	-0.00062835	0.00333844	-0.0154847	0.0102106	-0.014069
New.CleanUp.ReferenceOTU40449	0.000952356	-0.0102276	0.000781239	0.0110895	0.0108317	-0.00203495
New.CleanUp.ReferenceOTU43988	0	0	0	0	0	0
New.CleanUp.ReferenceOTU51454	0.00557363	-0.0171253	0.0119183	0.00174731	0.0184162	0.00363136
New.CleanUp.ReferenceOTU52100	0.000952356	-0.0102276	0.000781239	0.0110895	0.0108317	-0.00203495
New.CleanUp.ReferenceOTU52540	0.0315977	-0.00276357	-0.00272151	0.000834485	0.00336671	0.00539342
New.CleanUp.ReferenceOTU53368	0.0104764	-0.019449	0.000953121	0.0117379	-0.00880926	-0.00428254
New.CleanUp.ReferenceOTU57422	0.0195995	-0.0159432	-0.009567	0.00642994	-0.00281646	-0.0186245
New.CleanUp.ReferenceOTU71896	0.0100754	-0.00672181	-0.00973888	0.00578161	0.0168245	-0.0163769
New.CleanUp.ReferenceOTU75241	-0.029419	-0.0121389	0.00233283	0.000338645	0.0153504	0.015186
New.CleanUp.ReferenceOTU75969	0	0	0	0	0	0
New.CleanUp.ReferenceOTU77944	0.000952356	-0.0102276	0.000781239	0.0110895	0.0108317	-0.00203495
New.CleanUp.ReferenceOTU79106	0.00952402	-0.00922139	0.000171882	0.000648331	-0.0196409	-0.0022476
New.CleanUp.ReferenceOTU79718	0.0349926	-0.00498638	0.00958545	0.00140867	0.00306579	-0.0115547
GU385575.1.1705	0.0146967	-0.0136195	0.00139816	-0.00356063	0.024409	-0.0107105
LC054952.1.1822	-0.029419	-0.0121389	0.00233283	0.000338645	0.0153504	0.015186
LC192339.1.1466	0.0146967	-0.0136195	0.00139816	-0.00356063	0.024409	-0.0107105
GU385607.1.1249	-0.0202959	-0.00863314	-0.00818729	-0.0049693	0.0213432	0.000844125
JN090863.1.1783	-0.0306454	-0.00746402	0.00350275	0.0102551	0.00746497	-0.00742836
New.CleanUp.ReferenceOTU22475	0.00557363	-0.0171253	0.0119183	0.00174731	0.0184162	0.00363136
New.CleanUp.ReferenceOTU48197	0.000952356	-0.0102276	0.000781239	0.0110895	0.0108317	-0.00203495
New.CleanUp.ReferenceOTU48726	0.000952356	-0.0102276	0.000781239	0.0110895	0.0108317	-0.00203495
New.CleanUp.ReferenceOTU51943	0.0254686	0.00423501	0.00941357	0.000760336	0.0227067	-0.00930708
New.CleanUp.ReferenceOTU56638	0.0254686	0.00423501	0.00941357	0.000760336	0.0227067	-0.00930708
New.CleanUp.ReferenceOTU58032	0.00462127	-0.0068977	0.011137	-0.00934224	0.00758452	0.00566631
New.CleanUp.ReferenceOTU77969	0.0146967	-0.0136195	0.00139816	-0.00356063	0.024409	-0.0107105
AY256290.1.1226	0.00557363	-0.0171253	0.0119183	0.00174731	0.0184162	0.00363136
AY256263.1.1226	0.0220737	0.00645782	-0.0028934	0.000186154	0.0230076	0.00764101
New.CleanUp.ReferenceOTU50340	0.0220737	0.00645782	-0.0028934	0.000186154	0.0230076	0.00764101
New.CleanUp.ReferenceOTU57948	0.00912309	0.00350578	-0.0105201	-0.00530794	0.0059928	-0.0143419
AY882488.1.1253	0.00217876	-0.0149025	-0.000388682	0.00117313	0.0187171	0.0205794
KJ577847.1.1609	0.0113019	-0.0113967	-0.0109088	-0.00413481	0.0247099	0.00623754
New.ReferenceOTU36	0.0208259	-0.0206181	-0.0107369	-0.00348648	0.00506898	0.00398994
New.CleanUp.ReferenceOTU1857	0.00462127	-0.0068977	0.011137	-0.00934224	0.00758452	0.00566631
New.CleanUp.ReferenceOTU3787	0.00557363	-0.0171253	0.0119183	0.00174731	0.0184162	0.00363136
New.CleanUp.ReferenceOTU4497	0.00462127	-0.0068977	0.011137	-0.00934224	0.00758452	0.00566631
New.CleanUp.ReferenceOTU8825	0.00557363	-0.0171253	0.0119183	0.00174731	0.0184162	0.00363136
New.CleanUp.ReferenceOTU11152	0.00217876	-0.0149025	-0.000388682	0.00117313	0.0187171	0.0205794
New.CleanUp.ReferenceOTU11707	0.00557363	-0.0171253	0.0119183	0.00174731	0.0184162	0.00363136
New.CleanUp.ReferenceOTU11969	0.00462127	-0.0068977	0.011137	-0.00934224	0.00758452	0.00566631
New.CleanUp.ReferenceOTU16743	0.00462127	-0.0068977	0.011137	-0.00934224	0.00758452	0.00566631
New.CleanUp.ReferenceOTU23953	0.00557363	-0.0171253	0.0119183	0.00174731	0.0184162	0.00363136
New.CleanUp.ReferenceOTU24518	0.00557363	-0.0171253	0.0119183	0.00174731	0.0184162	0.00363136
New.CleanUp.ReferenceOTU25987	0.00462127	-0.0068977	0.011137	-0.00934224	0.00758452	0.00566631
New.CleanUp.ReferenceOTU27993	0.0146967	-0.0136195	0.00139816	-0.00356063	0.024409	-0.0107105
New.CleanUp.ReferenceOTU30211	0.00462127	-0.0068977	0.011137	-0.00934224	0.00758452	0.00566631
New.CleanUp.ReferenceOTU32585	0.00557363	-0.0171253	0.0119183	0.00174731	0.0184162	0.00363136
New.CleanUp.ReferenceOTU33035	0.00217876	-0.0149025	-0.000388682	0.00117313	0.0187171	0.0205794
New.CleanUp.ReferenceOTU39784	0.00462127	-0.0068977	0.011137	-0.00934224	0.00758452	0.00566631
New.CleanUp.ReferenceOTU40640	0.00557363	-0.0171253	0.0119183	0.00174731	0.0184162	0.00363136
New.CleanUp.ReferenceOTU42027	0.00462127	-0.0068977	0.011137	-0.00934224	0.00758452	0.00566631
New.CleanUp.ReferenceOTU42287	0.00557363	-0.0171253	0.0119183	0.00174731	0.0184162	0.00363136
New.CleanUp.ReferenceOTU42401	0.00462127	-0.0068977	0.011137	-0.00934224	0.00758452	0.00566631
New.CleanUp.ReferenceOTU47699	0.00462127	-0.0068977	0.011137	-0.00934224	0.00758452	0.00566631
New.CleanUp.ReferenceOTU50030	0.00462127	-0.0068977	0.011137	-0.00934224	0.00758452	0.00566631
New.CleanUp.ReferenceOTU56637	0.00557363	-0.0171253	0.0119183	0.00174731	0.0184162	0.00363136
New.CleanUp.ReferenceOTU56963	0.00462127	-0.0068977	0.011137	-0.00934224	0.00758452	0.00566631
New.CleanUp.ReferenceOTU58789	0.00557363	-0.0171253	0.0119183	0.00174731	0.0184162	0.00363136
New.CleanUp.ReferenceOTU59956	0.00462127	-0.0068977	0.011137	-0.00934224	0.00758452	0.00566631
New.CleanUp.ReferenceOTU61938	0.00462127	-0.0068977	0.011137	-0.00934224	0.00758452	0.00566631
New.CleanUp.ReferenceOTU66331	0.00557363	-0.0171253	0.0119183	0.00174731	0.0184162	0.00363136
AJ535163.1.1804	0.000952356	-0.0102276	0.000781239	0.0110895	0.0108317	-0.00203495
New.CleanUp.ReferenceOTU44170	0.0100754	-0.00672181	-0.00973888	0.00578161	0.0168245	-0.0163769
New.CleanUp.ReferenceOTU64642	0.0100754	-0.00672181	-0.00973888	0.00578161	0.0168245	-0.0163769
New.CleanUp.ReferenceOTU78596	0.0137444	-0.00339193	0.000616923	-0.0146502	0.0135773	-0.0086756
HM749944.1.1542	0.0137444	-0.00339193	0.000616923	-0.0146502	0.0135773	-0.0086756
AM746974.1.1781	0.0245162	0.0144626	0.00863233	-0.0103292	0.011875	-0.00727213
New.CleanUp.ReferenceOTU35419	0.0146967	-0.0136195	0.00139816	-0.00356063	0.024409	-0.0107105
New.CleanUp.ReferenceOTU53720	0.0146967	-0.0136195	0.00139816	-0.00356063	0.024409	-0.0107105
JX413548.1.1619	0.0137444	-0.00339193	0.000616923	-0.0146502	0.0135773	-0.0086756
New.CleanUp.ReferenceOTU44783	0.0215223	0.00395824	0.00701737	-0.00494712	-0.0134578	0.0217703
New.CleanUp.ReferenceOTU49206	0.0163455	0.000729234	0.0199337	0.00606828	0.0167139	0.00503483
New.CleanUp.ReferenceOTU50599	0.000952356	-0.0102276	0.000781239	0.0110895	0.0108317	-0.00203495
New.CleanUp.ReferenceOTU69516	0.0100754	-0.00672181	-0.00973888	0.00578161	0.0168245	-0.0163769
New.CleanUp.ReferenceOTU80794	0.0100754	-0.00672181	-0.00973888	0.00578161	0.0168245	-0.0163769
New.ReferenceOTU157	-0.00952402	0.00922139	-0.000171882	-0.000648331	0.0196409	0.0022476
New.CleanUp.ReferenceOTU17046	0.0349926	-0.00498638	0.00958545	0.00140867	0.00306579	-0.0115547
New.CleanUp.ReferenceOTU34635	0.0245162	0.0144626	0.00863233	-0.0103292	0.011875	-0.00727213
New.CleanUp.ReferenceOTU38340	0.00462127	-0.0068977	0.011137	-0.00934224	0.00758452	0.00566631
New.CleanUp.ReferenceOTU40139	0.0012264	-0.0046749	-0.00116992	-0.00991642	0.00788544	0.0226144
New.CleanUp.ReferenceOTU46478	0.0220737	0.00645782	-0.0028934	0.000186154	0.0230076	0.00764101
New.CleanUp.ReferenceOTU47259	0.0137444	-0.00339193	0.000616923	-0.0146502	0.0135773	-0.0086756
New.CleanUp.ReferenceOTU49813	0.0119983	0.0131796	0.00684549	-0.00559545	0.00618317	0.0240179
New.CleanUp.ReferenceOTU62145	0.0245162	0.0144626	0.00863233	-0.0103292	0.011875	-0.00727213
New.CleanUp.ReferenceOTU74663	0.0220737	0.00645782	-0.0028934	0.000186154	0.0230076	0.00764101
New.CleanUp.ReferenceOTU78175	0.0245162	0.0144626	0.00863233	-0.0103292	0.011875	-0.00727213
EF423409.1.1783	0.0220737	0.00645782	-0.0028934	0.000186154	0.0230076	0.00764101
New.CleanUp.ReferenceOTU40171	0.000952356	-0.0102276	0.000781239	0.0110895	0.0108317	-0.00203495
New.CleanUp.ReferenceOTU35803	0.0245162	0.0144626	0.00863233	-0.0103292	0.011875	-0.00727213
New.CleanUp.ReferenceOTU38176	0.0245162	0.0144626	0.00863233	-0.0103292	0.011875	-0.00727213
New.CleanUp.ReferenceOTU60883	0.0137444	-0.00339193	0.000616923	-0.0146502	0.0135773	-0.0086756
New.CleanUp.ReferenceOTU74478	0.0137444	-0.00339193	0.000616923	-0.0146502	0.0135773	-0.0086756
New.CleanUp.ReferenceOTU1949	0.00217876	-0.0149025	-0.000388682	0.00117313	0.0187171	0.0205794
New.CleanUp.ReferenceOTU17345	0.00668058	-0.00449901	-0.0220458	0.00520742	0.0171254	0.000571234
New.CleanUp.ReferenceOTU28057	0.000952356	-0.0102276	0.000781239	0.0110895	0.0108317	-0.00203495
New.CleanUp.ReferenceOTU31784	0.000952356	-0.0102276	0.000781239	0.0110895	0.0108317	-0.00203495
New.CleanUp.ReferenceOTU31874	0.00462127	-0.0068977	0.011137	-0.00934224	0.00758452	0.00566631
New.CleanUp.ReferenceOTU42269	0.00668058	-0.00449901	-0.0220458	0.00520742	0.0171254	0.000571234
New.CleanUp.ReferenceOTU43484	0.00462127	-0.0068977	0.011137	-0.00934224	0.00758452	0.00566631
New.CleanUp.ReferenceOTU44158	0.00668058	-0.00449901	-0.0220458	0.00520742	0.0171254	0.000571234
New.CleanUp.ReferenceOTU47147	0.0113019	-0.0113967	-0.0109088	-0.00413481	0.0247099	0.00623754
New.CleanUp.ReferenceOTU56758	0.0113019	-0.0113967	-0.0109088	-0.00413481	0.0247099	0.00623754
New.CleanUp.ReferenceOTU60333	-0.00244251	-0.00800479	-0.0115257	0.0105154	0.0111326	0.0149131
New.CleanUp.ReferenceOTU61901	0.00668058	-0.00449901	-0.0220458	0.00520742	0.0171254	0.000571234
New.CleanUp.ReferenceOTU73666	0.000952356	-0.0102276	0.000781239	0.0110895	0.0108317	-0.00203495
AB769958.1.1763	0.0113019	-0.0113967	-0.0109088	-0.00413481	0.0247099	0.00623754
New.CleanUp.ReferenceOTU7351	0.0146967	-0.0136195	0.00139816	-0.00356063	0.024409	-0.0107105
New.CleanUp.ReferenceOTU20294	0.00912309	0.00350578	-0.0105201	-0.00530794	0.0059928	-0.0143419
New.CleanUp.ReferenceOTU23535	0.0146967	-0.0136195	0.00139816	-0.00356063	0.024409	-0.0107105
New.CleanUp.ReferenceOTU25877	0.0208473	0.0111327	-0.00172348	0.0101026	0.0151222	-0.0149734
New.CleanUp.ReferenceOTU26357	0.000952356	-0.0102276	0.000781239	0.0110895	0.0108317	-0.00203495
New.CleanUp.ReferenceOTU38318	0.0220737	0.00645782	-0.0028934	0.000186154	0.0230076	0.00764101
New.CleanUp.ReferenceOTU46304	0.000952356	-0.0102276	0.000781239	0.0110895	0.0108317	-0.00203495
New.CleanUp.ReferenceOTU46708	0.00557363	-0.0171253	0.0119183	0.00174731	0.0184162	0.00363136
New.CleanUp.ReferenceOTU48541	0.0100754	-0.00672181	-0.00973888	0.00578161	0.0168245	-0.0163769
New.CleanUp.ReferenceOTU54146	0.0146967	-0.0136195	0.00139816	-0.00356063	0.024409	-0.0107105
New.CleanUp.ReferenceOTU54672	0.00912309	0.00350578	-0.0105201	-0.00530794	0.0059928	-0.0143419
New.CleanUp.ReferenceOTU57942	0.000952356	-0.0102276	0.000781239	0.0110895	0.0108317	-0.00203495
New.CleanUp.ReferenceOTU60245	0.0100754	-0.00672181	-0.00973888	0.00578161	0.0168245	-0.0163769
New.CleanUp.ReferenceOTU65718	0.00912309	0.00350578	-0.0105201	-0.00530794	0.0059928	-0.0143419
New.CleanUp.ReferenceOTU69407	0.00557363	-0.0171253	0.0119183	0.00174731	0.0184162	0.00363136
New.CleanUp.ReferenceOTU75269	0.00557363	-0.0171253	0.0119183	0.00174731	0.0184162	0.00363136
New.CleanUp.ReferenceOTU75282	0.0100754	-0.00672181	-0.00973888	0.00578161	0.0168245	-0.0163769
New.CleanUp.ReferenceOTU81096	0.00572822	0.00572858	-0.0228271	-0.00588212	0.00629372	0.00260618
GU385674.1.1694	-0.00952402	0.00922139	-0.000171882	-0.000648331	0.0196409	0.0022476
GU385694.1.1683	0.0113019	-0.0113967	-0.0109088	-0.00413481	0.0247099	0.00623754
KU561183.1.1710	0	0	0	0	0	0
GU385677.1.1695	-0.0141453	0.0161191	-0.0113089	0.00869391	0.0120564	-0.00341871
GU385686.1.1763	0.00668058	-0.00449901	-0.0220458	0.00520742	0.0171254	0.000571234
AM743094.1.1607	0.0220737	0.00645782	-0.0028934	0.000186154	0.0230076	0.00764101
AY256254.1.1223	0.0100754	-0.00672181	-0.00973888	0.00578161	0.0168245	-0.0163769
KU561109.1.1708	-0.00952402	0.00922139	-0.000171882	-0.000648331	0.0196409	0.0022476
New.ReferenceOTU283	-0.00952402	0.00922139	-0.000171882	-0.000648331	0.0196409	0.0022476
New.ReferenceOTU61	0	0	0	0	0	0
New.CleanUp.ReferenceOTU151	-0.00462127	0.0068977	-0.011137	0.00934224	-0.00758452	-0.00566631
New.CleanUp.ReferenceOTU1075	0.0146967	-0.0136195	0.00139816	-0.00356063	0.024409	-0.0107105
New.CleanUp.ReferenceOTU1323	0.00912309	0.00350578	-0.0105201	-0.00530794	0.0059928	-0.0143419
New.CleanUp.ReferenceOTU3575	0.0137444	-0.00339193	0.000616923	-0.0146502	0.0135773	-0.0086756
New.CleanUp.ReferenceOTU6006	-0.0178534	-0.00062835	0.00333844	-0.0154847	0.0102106	-0.014069
New.CleanUp.ReferenceOTU7553	0.000952356	-0.0102276	0.000781239	0.0110895	0.0108317	-0.00203495
New.CleanUp.ReferenceOTU7761	0	0	0	0	0	0
New.CleanUp.ReferenceOTU8354	0.00217876	-0.0149025	-0.000388682	0.00117313	0.0187171	0.0205794
New.CleanUp.ReferenceOTU8697	0.00462127	-0.0068977	0.011137	-0.00934224	0.00758452	0.00566631
New.CleanUp.ReferenceOTU8824	0.00912309	0.00350578	-0.0105201	-0.00530794	0.0059928	-0.0143419
New.CleanUp.ReferenceOTU8977	0.0100754	-0.00672181	-0.00973888	0.00578161	0.0168245	-0.0163769
New.CleanUp.ReferenceOTU11163	0.00572822	0.00572858	-0.0228271	-0.00588212	0.00629372	0.00260618
New.CleanUp.ReferenceOTU11547	0.00912309	0.00350578	-0.0105201	-0.00530794	0.0059928	-0.0143419
New.CleanUp.ReferenceOTU11617	0.000952356	-0.0102276	0.000781239	0.0110895	0.0108317	-0.00203495
New.CleanUp.ReferenceOTU11859	0.0315977	-0.00276357	-0.00272151	0.000834485	0.00336671	0.00539342
New.CleanUp.ReferenceOTU12270	0.0100754	-0.00672181	-0.00973888	0.00578161	0.0168245	-0.0163769
New.CleanUp.ReferenceOTU12581	0.0208473	0.0111327	-0.00172348	0.0101026	0.0151222	-0.0149734
New.CleanUp.ReferenceOTU13109	0.0242207	-0.0228409	0.00157004	-0.0029123	0.00476806	-0.0129581
New.CleanUp.ReferenceOTU13630	0.00912309	0.00350578	-0.0105201	-0.00530794	0.0059928	-0.0143419
New.CleanUp.ReferenceOTU13690	-0.00612915	0.00699859	0.0121351	-7.41e-05	0.01934	-0.0147005
New.CleanUp.ReferenceOTU14857	0.0254686	0.00423501	0.00941357	0.000760336	0.0227067	-0.00930708
New.CleanUp.ReferenceOTU14874	0.0100754	-0.00672181	-0.00973888	0.00578161	0.0168245	-0.0163769
New.CleanUp.ReferenceOTU15268	0.00557363	-0.0171253	0.0119183	0.00174731	0.0184162	0.00363136
New.CleanUp.ReferenceOTU15399	0.00912309	0.00350578	-0.0105201	-0.00530794	0.0059928	-0.0143419
New.CleanUp.ReferenceOTU16635	0.00557363	-0.0171253	0.0119183	0.00174731	0.0184162	0.00363136
New.CleanUp.ReferenceOTU17060	0.0146967	-0.0136195	0.00139816	-0.00356063	0.024409	-0.0107105
New.CleanUp.ReferenceOTU18198	-0.00952402	0.00922139	-0.000171882	-0.000648331	0.0196409	0.0022476
New.CleanUp.ReferenceOTU18872	0.000952356	-0.0102276	0.000781239	0.0110895	0.0108317	-0.00203495
New.CleanUp.ReferenceOTU19802	0.00557363	-0.0171253	0.0119183	0.00174731	0.0184162	0.00363136
New.CleanUp.ReferenceOTU22176	0.00912309	0.00350578	-0.0105201	-0.00530794	0.0059928	-0.0143419
New.CleanUp.ReferenceOTU23135	0	0	0	0	0	0
New.CleanUp.ReferenceOTU23377	0.0100754	-0.00672181	-0.00973888	0.00578161	0.0168245	-0.0163769
New.CleanUp.ReferenceOTU24395	0.0315977	-0.00276357	-0.00272151	0.000834485	0.00336671	0.00539342
New.CleanUp.ReferenceOTU25895	0.00912309	0.00350578	-0.0105201	-0.00530794	0.0059928	-0.0143419
New.CleanUp.ReferenceOTU26061	0.00668058	-0.00449901	-0.0220458	0.00520742	0.0171254	0.000571234
New.CleanUp.ReferenceOTU27054	0.00572822	0.00572858	-0.0228271	-0.00588212	0.00629372	0.00260618
New.CleanUp.ReferenceOTU30481	-0.016901	-0.0108559	0.00411968	-0.00439512	0.0210423	-0.016104
New.CleanUp.ReferenceOTU30789	0.00557363	-0.0171253	0.0119183	0.00174731	0.0184162	0.00363136
New.CleanUp.ReferenceOTU31129	0.0220737	0.00645782	-0.0028934	0.000186154	0.0230076	0.00764101
New.CleanUp.ReferenceOTU32455	0.0113019	-0.0113967	-0.0109088	-0.00413481	0.0247099	0.00623754
New.CleanUp.ReferenceOTU33269	-0.0215223	-0.00395824	-0.00701737	0.00494712	0.0134578	-0.0217703
New.CleanUp.ReferenceOTU33627	0.00832935	0.00984974	-0.00351032	0.0148363	0.00943032	0.0163166
New.CleanUp.ReferenceOTU34168	0.0100754	-0.00672181	-0.00973888	0.00578161	0.0168245	-0.0163769
New.CleanUp.ReferenceOTU35169	0.0100754	-0.00672181	-0.00973888	0.00578161	0.0168245	-0.0163769
New.CleanUp.ReferenceOTU35221	0.0137444	-0.00339193	0.000616923	-0.0146502	0.0135773	-0.0086756
New.CleanUp.ReferenceOTU35561	0.000952356	-0.0102276	0.000781239	0.0110895	0.0108317	-0.00203495
New.CleanUp.ReferenceOTU37385	0.019895	0.0213603	-0.00250471	-0.000986976	0.00429053	-0.0129384
New.CleanUp.ReferenceOTU39155	0.00912309	0.00350578	-0.0105201	-0.00530794	0.0059928	-0.0143419
New.CleanUp.ReferenceOTU39286	0.00572822	0.00572858	-0.0228271	-0.00588212	0.00629372	0.00260618
New.CleanUp.ReferenceOTU40265	0.0208473	0.0111327	-0.00172348	0.0101026	0.0151222	-0.0149734
New.CleanUp.ReferenceOTU40951	0.00832935	0.00984974	-0.00351032	0.0148363	0.00943032	0.0163166
New.CleanUp.ReferenceOTU43898	0.0137444	-0.00339193	0.000616923	-0.0146502	0.0135773	-0.0086756
New.CleanUp.ReferenceOTU46196	0.0100754	-0.00672181	-0.00973888	0.00578161	0.0168245	-0.0163769
New.CleanUp.ReferenceOTU46720	-0.00612915	0.00699859	0.0121351	-7.41e-05	0.01934	-0.0147005
New.CleanUp.ReferenceOTU46747	0.0113019	-0.0113967	-0.0109088	-0.00413481	0.0247099	0.00623754
New.CleanUp.ReferenceOTU47823	-0.00244251	-0.00800479	-0.0115257	0.0105154	0.0111326	0.0149131
New.CleanUp.ReferenceOTU48248	0.0113019	-0.0113967	-0.0109088	-0.00413481	0.0247099	0.00623754
New.CleanUp.ReferenceOTU49667	0.0100754	-0.00672181	-0.00973888	0.00578161	0.0168245	-0.0163769
New.CleanUp.ReferenceOTU51100	0.00912309	0.00350578	-0.0105201	-0.00530794	0.0059928	-0.0143419
New.CleanUp.ReferenceOTU51823	0.0163455	0.000729234	0.0199337	0.00606828	0.0167139	0.00503483
New.CleanUp.ReferenceOTU52348	0.0174524	0.0133555	-0.0140304	0.00952839	0.0154231	0.0019747
New.CleanUp.ReferenceOTU52559	0.0107719	0.0178545	0.00801541	0.00432097	-0.00170227	0.00140347
New.CleanUp.ReferenceOTU53140	-0.00952402	0.00922139	-0.000171882	-0.000648331	0.0196409	0.0022476
New.CleanUp.ReferenceOTU53248	0.0146967	-0.0136195	0.00139816	-0.00356063	0.024409	-0.0107105
New.CleanUp.ReferenceOTU53799	0.0100754	-0.00672181	-0.00973888	0.00578161	0.0168245	-0.0163769
New.CleanUp.ReferenceOTU53915	0.0113019	-0.0113967	-0.0109088	-0.00413481	0.0247099	0.00623754
New.CleanUp.ReferenceOTU55141	0.00912309	0.00350578	-0.0105201	-0.00530794	0.0059928	-0.0143419
New.CleanUp.ReferenceOTU56553	0.0174524	0.0133555	-0.0140304	0.00952839	0.0154231	0.0019747
New.CleanUp.ReferenceOTU57638	0.0137444	-0.00339193	0.000616923	-0.0146502	0.0135773	-0.0086756
New.CleanUp.ReferenceOTU57731	0.0146967	-0.0136195	0.00139816	-0.00356063	0.024409	-0.0107105
New.CleanUp.ReferenceOTU62402	0.0186471	-0.00571561	-0.0103482	-0.00465961	-0.0136481	-0.0165895
New.CleanUp.ReferenceOTU63617	0.00912309	0.00350578	-0.0105201	-0.00530794	0.0059928	-0.0143419
New.CleanUp.ReferenceOTU64390	0.00912309	0.00350578	-0.0105201	-0.00530794	0.0059928	-0.0143419
New.CleanUp.ReferenceOTU65378	-0.00244251	-0.00800479	-0.0115257	0.0105154	0.0111326	0.0149131
New.CleanUp.ReferenceOTU65443	0.00912309	0.00350578	-0.0105201	-0.00530794	0.0059928	-0.0143419
New.CleanUp.ReferenceOTU67838	0.019895	0.0213603	-0.00250471	-0.000986976	0.00429053	-0.0129384
New.CleanUp.ReferenceOTU67851	0.0146967	-0.0136195	0.00139816	-0.00356063	0.024409	-0.0107105
New.CleanUp.ReferenceOTU67869	0.0146967	-0.0136195	0.00139816	-0.00356063	0.024409	-0.0107105
New.CleanUp.ReferenceOTU68221	0.00912309	0.00350578	-0.0105201	-0.00530794	0.0059928	-0.0143419
New.CleanUp.ReferenceOTU68411	0.00668058	-0.00449901	-0.0220458	0.00520742	0.0171254	0.000571234
New.CleanUp.ReferenceOTU69721	0.0349926	-0.00498638	0.00958545	0.00140867	0.00306579	-0.0115547
New.CleanUp.ReferenceOTU70361	0.0100754	-0.00672181	-0.00973888	0.00578161	0.0168245	-0.0163769
New.CleanUp.ReferenceOTU72493	0.0113019	-0.0113967	-0.0109088	-0.00413481	0.0247099	0.00623754
New.CleanUp.ReferenceOTU73132	0.00572822	0.00572858	-0.0228271	-0.00588212	0.00629372	0.00260618
New.CleanUp.ReferenceOTU73786	0.0146967	-0.0136195	0.00139816	-0.00356063	0.024409	-0.0107105
New.CleanUp.ReferenceOTU74722	0.0113019	-0.0113967	-0.0109088	-0.00413481	0.0247099	0.00623754
New.CleanUp.ReferenceOTU75483	0.0137444	-0.00339193	0.000616923	-0.0146502	0.0135773	-0.0086756
New.CleanUp.ReferenceOTU76149	0.0254686	0.00423501	0.00941357	0.000760336	0.0227067	-0.00930708
New.CleanUp.ReferenceOTU76556	0.0113019	-0.0113967	-0.0109088	-0.00413481	0.0247099	0.00623754
New.CleanUp.ReferenceOTU78863	0.00572822	0.00572858	-0.0228271	-0.00588212	0.00629372	0.00260618
New.CleanUp.ReferenceOTU81018	0.0113019	-0.0113967	-0.0109088	-0.00413481	0.0247099	0.00623754
AY179995.1.1787	0	0	0	0	0	0
KJ961667.1.1787	0.0100754	-0.00672181	-0.00973888	0.00578161	0.0168245	-0.0163769
JQ045338.1.1716	-0.00952402	0.00922139	-0.000171882	-0.000648331	0.0196409	0.0022476
KC771170.1.1785	0	0	0	0	0	0
AM501966.1.1745	0	0	0	0	0	0
GQ219689.1.1778	-0.0141453	0.0161191	-0.0113089	0.00869391	0.0120564	-0.00341871
KJ961665.1.1783	-0.00952402	0.00922139	-0.000171882	-0.000648331	0.0196409	0.0022476
New.CleanUp.ReferenceOTU1427	0.00557363	-0.0171253	0.0119183	0.00174731	0.0184162	0.00363136
New.CleanUp.ReferenceOTU4393	0.0100754	-0.00672181	-0.00973888	0.00578161	0.0168245	-0.0163769
New.CleanUp.ReferenceOTU5067	0.00912309	0.00350578	-0.0105201	-0.00530794	0.0059928	-0.0143419
New.CleanUp.ReferenceOTU7954	0.0100754	-0.00672181	-0.00973888	0.00578161	0.0168245	-0.0163769
New.CleanUp.ReferenceOTU12824	0.00912309	0.00350578	-0.0105201	-0.00530794	0.0059928	-0.0143419
New.CleanUp.ReferenceOTU13125	-0.0215223	-0.00395824	-0.00701737	0.00494712	0.0134578	-0.0217703
New.CleanUp.ReferenceOTU17148	0.0100754	-0.00672181	-0.00973888	0.00578161	0.0168245	-0.0163769
New.CleanUp.ReferenceOTU17843	0.0245162	0.0144626	0.00863233	-0.0103292	0.011875	-0.00727213
New.CleanUp.ReferenceOTU21814	0.00912309	0.00350578	-0.0105201	-0.00530794	0.0059928	-0.0143419
New.CleanUp.ReferenceOTU28596	0.0174524	0.0133555	-0.0140304	0.00952839	0.0154231	0.0019747
New.CleanUp.ReferenceOTU31153	0.000952356	-0.0102276	0.000781239	0.0110895	0.0108317	-0.00203495
New.CleanUp.ReferenceOTU34666	0.019895	0.0213603	-0.00250471	-0.000986976	0.00429053	-0.0129384
New.CleanUp.ReferenceOTU35873	0.0100754	-0.00672181	-0.00973888	0.00578161	0.0168245	-0.0163769
New.CleanUp.ReferenceOTU36528	0.00912309	0.00350578	-0.0105201	-0.00530794	0.0059928	-0.0143419
New.CleanUp.ReferenceOTU38458	0.0208473	0.0111327	-0.00172348	0.0101026	0.0151222	-0.0149734
New.CleanUp.ReferenceOTU41512	0.0146967	-0.0136195	0.00139816	-0.00356063	0.024409	-0.0107105
New.CleanUp.ReferenceOTU42139	0.00557363	-0.0171253	0.0119183	0.00174731	0.0184162	0.00363136
New.CleanUp.ReferenceOTU45209	0.0100754	-0.00672181	-0.00973888	0.00578161	0.0168245	-0.0163769
New.CleanUp.ReferenceOTU45432	0.0146967	-0.0136195	0.00139816	-0.00356063	0.024409	-0.0107105
New.CleanUp.ReferenceOTU47789	0.0100754	-0.00672181	-0.00973888	0.00578161	0.0168245	-0.0163769
New.CleanUp.ReferenceOTU48072	0.00912309	0.00350578	-0.0105201	-0.00530794	0.0059928	-0.0143419
New.CleanUp.ReferenceOTU49333	0.0100754	-0.00672181	-0.00973888	0.00578161	0.0168245	-0.0163769
New.CleanUp.ReferenceOTU50368	0.0100754	-0.00672181	-0.00973888	0.00578161	0.0168245	-0.0163769
New.CleanUp.ReferenceOTU56254	0.0254686	0.00423501	0.00941357	0.000760336	0.0227067	-0.00930708
New.CleanUp.ReferenceOTU63326	0.0269765	0.00413413	-0.0138586	0.0101767	-0.00421781	-0.000272892
New.CleanUp.ReferenceOTU68520	0.0100754	-0.00672181	-0.00973888	0.00578161	0.0168245	-0.0163769
New.CleanUp.ReferenceOTU71174	0.00668058	-0.00449901	-0.0220458	0.00520742	0.0171254	0.000571234
New.CleanUp.ReferenceOTU46158	-0.016901	-0.0108559	0.00411968	-0.00439512	0.0210423	-0.016104
EF100375.1.1221	-0.0260241	-0.0143617	0.0146398	0.000912827	0.0150495	-0.00176206
U42381.1.1788	-0.0269765	-0.00413413	0.0138586	-0.0101767	0.00421781	0.000272892
New.CleanUp.ReferenceOTU35434	-0.0260241	-0.0143617	0.0146398	0.000912827	0.0150495	-0.00176206
New.CleanUp.ReferenceOTU2122	0.00557363	-0.0171253	0.0119183	0.00174731	0.0184162	0.00363136
EF527128.1.1769	-0.0306454	-0.00746402	0.00350275	0.0102551	0.00746497	-0.00742836
New.CleanUp.ReferenceOTU45071	-0.0306454	-0.00746402	0.00350275	0.0102551	0.00746497	-0.00742836
DQ103873.1.1810	-0.016901	-0.0108559	0.00411968	-0.00439512	0.0210423	-0.016104
New.CleanUp.ReferenceOTU11237	-0.0315977	0.00276357	0.00272151	-0.000834485	-0.00336671	-0.00539342
New.CleanUp.ReferenceOTU11296	-0.0315977	0.00276357	0.00272151	-0.000834485	-0.00336671	-0.00539342
New.CleanUp.ReferenceOTU13259	-0.00952402	0.00922139	-0.000171882	-0.000648331	0.0196409	0.0022476
New.CleanUp.ReferenceOTU25483	-0.0315977	0.00276357	0.00272151	-0.000834485	-0.00336671	-0.00539342
New.CleanUp.ReferenceOTU31121	-0.0224746	0.00626935	-0.00779861	-0.00614243	0.00262609	-0.0197353
New.CleanUp.ReferenceOTU69316	-0.0315977	0.00276357	0.00272151	-0.000834485	-0.00336671	-0.00539342
New.CleanUp.ReferenceOTU80370	-0.00952402	0.00922139	-0.000171882	-0.000648331	0.0196409	0.0022476
JQ967322.1.1672	-0.00708151	0.0172262	0.0113538	-0.0111637	0.00850834	-0.0126655
DQ310204.1.1397	-0.00217876	0.0149025	0.000388682	-0.00117313	-0.0187171	-0.0205794
New.ReferenceOTU58	0.00339487	-0.00222281	0.012307	0.000574181	-0.00030092	-0.0169481
New.CleanUp.ReferenceOTU48838	-0.00572822	-0.00572858	0.0228271	0.00588212	-0.00629372	-0.00260618
New.CleanUp.ReferenceOTU72315	-0.0315977	0.00276357	0.00272151	-0.000834485	-0.00336671	-0.00539342
GU823283.1.1236	-0.0315977	0.00276357	0.00272151	-0.000834485	-0.00336671	-0.00539342
GU823044.1.1223	-0.0208259	0.0206181	0.0107369	0.00348648	-0.00506898	-0.00398994
AF109322.1.1762	-0.0306454	-0.00746402	0.00350275	0.0102551	0.00746497	-0.00742836
New.CleanUp.ReferenceOTU5772	-0.0178534	-0.00062835	0.00333844	-0.0154847	0.0102106	-0.014069
New.CleanUp.ReferenceOTU63159	-0.0315977	0.00276357	0.00272151	-0.000834485	-0.00336671	-0.00539342
AY642717.1.1718	-0.0315977	0.00276357	0.00272151	-0.000834485	-0.00336671	-0.00539342
AY919766.1.1723	-0.00572822	-0.00572858	0.0228271	0.00588212	-0.00629372	-0.00260618
JQ967328.1.1651	-0.0224746	0.00626935	-0.00779861	-0.00614243	0.00262609	-0.0197353
HF549063.1.1706	-0.0315977	0.00276357	0.00272151	-0.000834485	-0.00336671	-0.00539342
New.CleanUp.ReferenceOTU4609	0.0107719	0.0178545	0.00801541	0.00432097	-0.00170227	0.00140347
New.CleanUp.ReferenceOTU24587	-0.0269765	-0.00413413	0.0138586	-0.0101767	0.00421781	0.000272892
New.CleanUp.ReferenceOTU46713	-0.0315977	0.00276357	0.00272151	-0.000834485	-0.00336671	-0.00539342
New.CleanUp.ReferenceOTU75683	-0.0315977	0.00276357	0.00272151	-0.000834485	-0.00336671	-0.00539342
New.CleanUp.ReferenceOTU62477	-0.0202959	-0.00863314	-0.00818729	-0.0049693	0.0213432	0.000844125
L37204.1.1809	-0.00339487	0.00222281	-0.012307	-0.000574181	0.00030092	0.0169481
New.CleanUp.ReferenceOTU76244	-0.00244251	-0.00800479	-0.0115257	0.0105154	0.0111326	0.0149131
AB695483.1.1770	-0.0202959	-0.00863314	-0.00818729	-0.0049693	0.0213432	0.000844125
New.CleanUp.ReferenceOTU50597	-0.0202959	-0.00863314	-0.00818729	-0.0049693	0.0213432	0.000844125
New.CleanUp.ReferenceOTU76014	0.00462127	-0.0068977	0.011137	-0.00934224	0.00758452	0.00566631
New.CleanUp.ReferenceOTU31754	0.00912309	0.00350578	-0.0105201	-0.00530794	0.0059928	-0.0143419
New.CleanUp.ReferenceOTU45542	0.00912309	0.00350578	-0.0105201	-0.00530794	0.0059928	-0.0143419
New.CleanUp.ReferenceOTU10771	0.0146967	-0.0136195	0.00139816	-0.00356063	0.024409	-0.0107105
New.CleanUp.ReferenceOTU33690	0.000952356	-0.0102276	0.000781239	0.0110895	0.0108317	-0.00203495
[truncated: 925 more rows]

## Sheet: Site scores
Site scores (weighted sums of species scores)
	CAP1	CAP2	CAP3	CAP4	MDS1	MDS2
AF	-1.3853	0.185	0.2521	-0.11277	-0.21199	-0.35303
A	0.1556	-0.7192	0.1796	1.20726	0.68204	-0.1332
B	-0.1499	0.175	-1.152	-0.07902	0.01895	1.10935
C	0.275	-0.4727	0.7867	-0.82174	0.47758	0.37089
D	0.202	-0.5004	-0.1192	-0.17065	-1.23674	-0.14712
E	0.46	0.1681	-0.4939	-0.41851	0.37735	-0.93876
F	0.4425	1.1642	0.5466	0.39543	-0.10719	0.09187

## Sheet: Site constraints
Site constraints (linear combinations of constraining variables)
	CAP1	CAP2	CAP3	CAP4	MDS1	MDS2
AF	-1.35237	0.1784	0.19781	-0.08077	-0.21199	-0.35303
A	0.04076	-0.6604	0.05678	1.07331	0.68204	-0.1332
B	-0.1453	0.1435	-0.8945	-0.05557	0.01895	1.10935
C	0.19779	-0.4454	0.80947	-0.9042	0.47758	0.37089
D	0.40762	-0.5954	0.01249	0.06275	-1.23674	-0.14712
E	0.39046	0.2264	-0.76463	-0.51374	0.37735	-0.93876
F	0.46103	1.1529	0.58258	0.41821	-0.10719	0.09187

## Sheet: Biplot scores
Biplot scores for constraining variables
	CAP1	CAP2	CAP3	CAP4	MDS1	MDS2
PSU	-0.8832	-0.4352	-0.09906	0.1441	0	0
T	0.9438	-0.2986	0.04534	-0.1344	0	0
pH	0.631	-0.5447	-0.21135	-0.5104	0	0
DO	-0.2087	0.1846	0.20319	0.9386	0	0
